# Supplementary material for: Whole genome sequencing of neurotoxin-producing Clostridium species in New York state to bolster epidemiological investigations and reveal patterns of diversity and distribution
Source: Front Public Health. 2025 Nov 24;13:1651032. doi: 10.3389/fpubh.2025.1651032 (PMC12682877; doi:10.3389/fpubh.2025.1651032)
Supplement: Supplementary file 5 [file Table_1.xlsx]

## Sheet: Supplemental Table 1
Supplemental Table 1. Reference genomes (chromosomes) employed for SNP-based analyses.
Reference Strain	GenBank Accession ID	Species	Toxin Subtype	Group Designation
Alaska E43	CP001078.1	Clostridium botulinum	E3	II
Ba4_657	CP001083.1	Clostridium parabotulinum	Ba4	I
BKT015925	CP002410.1	Clostridium novyi sensu lato	C/D	III
BoNT E BL5262	GCA_000182605.1	Clostridium butyricum	E4	VI
CDC_67071	CP013242.1	Clostridium sporogenes	B1	I
CDC_67190	CP014148.1	Clostridium parabotulinum	A1	I
Eklund 17B	CP001056.1	Clostridium botulinum	B4	II
Hall	CP000727.1	Clostridium parabotulinum	A1	I
Kyoto	CP001581.1	Clostridium parabotulinum	A2	I
Langeland	CP000728.1	Clostridium parabotulinum	F1	I
Loch Maree	CP000962.1	Clostridium parabotulinum	A3	I
Okra	CP000939.1	Clostridium parabotulinum	B1	I
Osaka05	NZ_DF384213.1	Clostridium sporogenes	B6	I
Sullivan	CP006905.1	Clostridium baratii	F7	V

## Sheet: Supplemental Table 2
Supplemental Table 2. bont genes used for detecting and classifying bonts in WGS of Clostridium samples. Genes were selected to encompass the diversity within each subtype and were required to be complete coding sequences. Protein accessions include the assembly from which they were extracted as well as the locus tag of the bont gene within the assembly (when available).
BoNT subtype	GenBank accession
A1	AM412317.1
A1	AB665554.1
A1	EU429475.1
A2	AY953275.1
A2	GU206531.1
A2	JX110953.1
A2	JX110954.1
A3	CP000963.1
A3	KU376389.1
A4	CP001081.1
A5	EU679004.1
A6	FJ981696.1
A7	AFV13854
A8	KM233166.1
B1	FJ981697.1
B1	EF028399.1
B1	EF028396.1
B1	SHCS01000067.1 (locus_tag: EXQ44_09415)
B1	EF033127.1
B1	AB232927.1
B2	AB302854.1
B2	AJ242628.1
B2	EF028395.1
B2	EF033129.1
B2	EF028398.1
B2	EF033128.1
B2	AB084152.1
B2	EF051571.1
B3	EF028400.1
B4	EF028402.1
B4	X71343.1
B4	EF051570.1
B4	EF028394.1
B4	MG545727.1
B5	EDT84470.1 (ABDP01000018.1: locus tag: CBB_0919)
B5	KC471328.1
B5	SHCF01000114.1
B5	WP_040110073.1 (NZ_CP006909.1)
B5	AB665553.1
B6	AB302852.1
B6	AB665558.1
B7	JN120760.1
B8	KM067395.1
B8	JQ964806.1
C	AB200359.1
C	AB745658.1
C	AB745665.1
C	D49440.1
CD	AB745667.1
CD	AB745666.1
CD	AB745659.1
DC	AB745669.1
DC	AB745668.1
DC	KT025245.1
DC	D38442.1
D	EES90380.1 ((ACSJ01000015.1: locus tag: CLG_B0568)
D	LC008286.1
D	AB037166.1
E11	KF861879.1
E12	KM370319.1
E1	AB082519.1
E1	X62089.1
E1	JX424539.1
E1	JX424540.1
E1	JX424545.1
E2	EF028404.1
E3	GU455967.1
E3	GQ247737.1
E3	GQ294552.1
E3	KF719363.1
E3	KF719371.1
E3	KF719378.1
E3	KF719379.1
E3	KF719385.1
E3	KF719418.1
E3	KF719446.1
E4	AB088207.1
E4	X62088.1
E5	AB037704.1
E6	CAM91125
E7	JN695729.1
E8	JN695730.1
E9	JX424534.1
E10	KF861920.1
E10	KF861903.1
E10	KF861911.1
E10	KF861913.1
E10	KF878264.1
F1	X81714.1
F2	KC471329.1
F2	Y13631.1
F2	OP019002.1
F3	GU213227.1
F4	GU213224.1
F4	FJ968748.1
F5	GU213225.1
F6	GU213230.1
F6	GU213229.1
F6	AAA23263
F7	KX671958.1
F7	JX847735.1
F7	HM746655.1
F7	GU213235.1
G	X74162.1
G	KIE44899.1 (AYSO01000020.1: locus_tag: U732_108)

## Sheet: Supplemental Table 3
Supplemental Table 3. Isolate information and assembly statistics. Demographic information for isolates sequenced in this study including the sample type and source of the specimen, the specimen location (state and county), and the year of isolation. Genomic characterization of isolates by various methods, including BoNT typing by mapping reads to a reference data base of bont reads, de novo geno…
	Demographics						bont mapping results		de novo assembly results										SNP-based analysis reference mapping results
Isolate	Sample type	Source	County	State	Year		boNT		boNT	bont location	Plasmid type	Busco score	Assembly length (bp)	Number contigs	% GC	N50	% Clostridium		Reference	Group	Species	MASH	% Mapped reads	Mean depth	% Genome cov.	# SNPs to Reference	ST type	rST type	Previous publication(s)
IDR2300010039-01-02	Clinical	Rectal Swab	Genesee	NY	2023		F7		F	chromosomal	NA	C:99.2%[S:98.8%,D:0.4%],F:0.8%,M:0.0%,n:247	3038039	33	27.99	237548	85.87		Sullivan	group V	Clostridium baratii	0.0716905	92.05	136.818	83.8	109693	-	-
IDR2300010391-01-01	Clinical	Stool	Genesee	NY	2023		F7		F	chromosomal	NA	C:99.2%[S:98.8%,D:0.4%],F:0.8%,M:0.0%,n:247	3038058	33	27.99	213443	90		Sullivan	group V	Clostridium baratii	0.0664415	92.25	122.415	83.96	109593	-	-
BAC-07-4354	Clinical	Stool	Orange	NY	2007		F7		F	chromosomal	NA	C:99.6%[S:98.8%,D:0.8%],F:0.4%,M:0.0%,n:247	3076872	22	27.97	942401	96.43		Sullivan	group V	Clostridium baratii	0.0631145	93.83	100.872	89.5	101616	-	-
BAC-07-4010	Clinical	Nasogastric Tube Aspirate	Sullivan	NY	2007		F7		F	chromosomal	NA	C:99.6%[S:98.8%,D:0.8%],F:0.4%,M:0.0%,n:247	3111113	15	28.01	1032151	94.74		Sullivan	group V	Clostridium baratii	0.0138735	99.54	67.8698	98.05	4	-	-
IDR1300039013	Clinical	Stool	Barnstable	MA	2013		F7		F	chromosomal	NA	C:99.6%[S:98.8%,D:0.8%],F:0.4%,M:0.0%,n:247	3114411	19	27.97	1022662	89.89		Sullivan	group V	Clostridium baratii	0.0425249	95	69.8432	85.46	98754	-	-
A126-93	Clinical	Unknown	Unknown	Unknown	Unknown		F7		F	chromosomal	NA	C:99.2%[S:98.4%,D:0.8%],F:0.8%,M:-0.0%,n:247	3156757	75	28	145252	96.75		Sullivan	group V	Clostridium baratii	0.0145747	97.18	47.6166	85.13	3827	-	-
BAC-06-9016	Animal	Common Loon, Liver	Jefferson	NY	2006		E8		E	chromosomal	NA	C:100.0%[S:99.6%,D:0.4%],F:0.0%,M:0.0%,n:247	3789370	22	27.14	2440915	78.79		Alaska	group II	Clostridium botulinum	0.0199579	88.5	61.131	90.54	40420	-	-	https://pmc.ncbi.nlm.nih.gov/articles/PMC3028746/
IDR1900041093-01-02	Animal	Double-Crested Cormorant, Intestinal Contents	Jefferson	NY	2019		E8		E	chromosomal	NA	C:100.0%[S:99.6%,D:0.4%],F:0.0%,M:0.0%,n:247	3797647	53	27.11	178482	100		Alaska	group II	Clostridium botulinum	0.0155296	87.78	80.2863	90.82	25333	-	-
BAC-05-9293	Animal	Common Loon, Alimentary Canal Contents	Chautauqua	NY	2005		E8		E	chromosomal	NA	C:99.2%[S:98.8%,D:0.4%],F:0.0%,M:0.8%,n:247	3802710	117	27.2	80436	84.44		Alaska	group II	Clostridium botulinum	0.0205992	83.86	35.6765	76.62	33741	-	-	https://pmc.ncbi.nlm.nih.gov/articles/PMC3028746/
BAC-09-05072	Animal	Common Loon, Liver	Jefferson	NY	2009		E8		E	chromosomal	NA	C:100.0%[S:99.6%,D:0.4%],F:0.0%,M:0.0%,n:247	3810281	52	27.11	152834	98.61		Alaska	group II	Clostridium botulinum	0.0186442	83.14	64.5278	89.99	24704	-	-
BAC-09-05071	Animal	Common Loon, Ingesta	Jefferson	NY	2009		E8		E	chromosomal	NA	C:100.0%[S:99.6%,D:0.4%],F:0.0%,M:0.0%,n:247	3810835	51	27.11	188004	98.57		Alaska	group II	Clostridium botulinum	0.0194927	80.84	57.4472	90.88	25129	-	-
BAC-09-05067	Animal	Common Loon, Ingesta	Jefferson	NY	2009		E8		E	chromosomal	NA	C:100.0%[S:99.6%,D:0.4%],F:0.0%,M:0.0%,n:247	3844745	37	27.15	377220	95.08		Alaska	group II	Clostridium botulinum	0.0166004	88.28	110.84	90.79	20528	-	-
IDR1900059821-03-02	Animal	Common Loon, Alimentart Canal Contents	Jefferson	NY	2019		E8		E	chromosomal	NA	C:100.0%[S:99.6%,D:0.4%],F:0.0%,M:0.0%,n:247	3854893	34	27.15	377726	94.64		Alaska	group II	Clostridium botulinum	0.0128624	87.14	89.8754	91.16	20644	-	-
IDR2000247142-02-02	Animal	Double-Crested Cormorant, Ingesta	Oswego	NY	2020		E8		E	chromosomal	NA	C:100.0%[S:99.6%,D:0.4%],F:0.0%,M:0.0%,n:247	3881895	58	27.18	188004	91.57		Alaska	group II	Clostridium botulinum	0.0163251	86.37	58.4859	90.71	25219	-	-
BAC-05-9295	Animal	Common Loon, Alimentary Canal Contents	Chautauqua	NY	2005		E8		E	chromosomal	NA	C:100.0%[S:99.6%,D:0.4%],F:0.0%,M:0.0%,n:247	3904985	63	27.18	151949	96.43		Alaska	group II	Clostridium botulinum	0.03471	86.72	194.125	87.12	19750	NA	70470	https://pmc.ncbi.nlm.nih.gov/articles/PMC3028746/
BAC-04-14852	Animal	Common Loon, Alimentary Canal Contents	Erie	NY	2004		E8		E	chromosomal	NA	C:100.0%[S:99.6%,D:0.4%],F:0.0%,M:0.0%,n:247	3926511	69	27.13	183665	83.15		Alaska	group II	Clostridium botulinum	0.0168048	82.19	49.3542	89.98	18873	-	70469	https://pmc.ncbi.nlm.nih.gov/articles/PMC3028746/
BAC-05-9287	Animal	Common Loon, Alimentary Canal Contents	Jefferson	NY	2005		E8		E	chromosomal	NA	C:100.0%[S:99.6%,D:0.4%],F:0.0%,M:0.0%,n:247	3967511	91	27.2	91099	92.19		Alaska	group II	Clostridium botulinum	0.0187929	86.47	48.0498	84.14	18070	-	70470	https://pmc.ncbi.nlm.nih.gov/articles/PMC3028746/
IDR2300003646-02-02	Animal	Common Loon, Ingesta	Jefferson	NY	2023		E8		E	chromosomal	NA	C:100.0%[S:99.6%,D:0.4%],F:0.0%,M:0.0%,n:247	3997098	72	27.13	106852	77.69		Alaska	group II	Clostridium botulinum	0.0385787	79.58	126.36	91.02	19884	-	-
BAC-01-4078	Animal	Sanderlings	Chautauqua	NY	2001		E8		E	chromosomal	NA	C:100.0%[S:99.6%,D:0.4%],F:0.0%,M:0.0%,n:247	4002183	69	27.12	122869	90		Alaska	group II	Clostridium botulinum	0.0145902	85.64	56.1675	90.43	19541	-	70470	https://pmc.ncbi.nlm.nih.gov/articles/PMC3028746/
BAC-09-05066	Animal	Common Loon, Liver	Jefferson	NY	2009		E8		E	chromosomal	CP017254	C:100.0%[S:99.6%,D:0.4%],F:0.0%,M:0.0%,n:247	4053472	75	27.16	144326	89.58		Alaska	group II	Clostridium botulinum	0.0166457	80.21	40.3944	90.59	19385	-	70470
BAC-01-0255	Animal	Red-Breasted Merganser	Chautauqua	NY	2001		E8		E	chromosomal	NA	C:100.0%[S:99.6%,D:0.4%],F:0.0%,M:0.0%,n:247	4088855	68	27.06	151949	87.37		Alaska	group II	Clostridium botulinum	0.0167649	83.52	44.443	90.17	19431	-	70470	https://pmc.ncbi.nlm.nih.gov/articles/PMC3028746/
BAC-05-9294	Animal	Common Loon	Chautauqua	NY	2005		E8		E	chromosomal	NA	C:100.0%[S:99.6%,D:0.4%],F:0.0%,M:0.0%,n:247	4123538	104	27.34	159185	62.91		Alaska	group II	Clostridium botulinum	0.0283241	85.49	128.976	85.19	19258	NA	70470	https://pmc.ncbi.nlm.nih.gov/articles/PMC3028746/
BAC-00-5785	Animal	Red-Breasted Merganser	Erie	NY	2000		E8		E	chromosomal	NA	C:100.0%[S:99.6%,D:0.4%],F:0.0%,M:0.0%,n:247	4126819	90	27.04	98605	75.94		Alaska	group II	Clostridium botulinum	0.0139386	81.88	18.6963	nd	nd	-	-	https://pmc.ncbi.nlm.nih.gov/articles/PMC3028746/
BAC-06-9017	Animal	Common Loon, Liver	Erie	NY	2006		E8		E	chromosomal	NA	C:100.0%[S:99.6%,D:0.4%],F:0.0%,M:0.0%,n:247	4127985	108	27.07	144326	65.29		Alaska	group II	Clostridium botulinum	0.0143027	85.55	47.8862	90.54	19654	-	70470	https://pmc.ncbi.nlm.nih.gov/articles/PMC3028746/
BAC-07-2644	Animal	Common Loon, Liver	Jefferson	NY	2007		E8		E	chromosomal	NA	C:100.0%[S:99.6%,D:0.4%],F:0.0%,M:0.0%,n:247	4131090	66	27.11	159185	84.85		Alaska	group II	Clostridium botulinum	0.0141553	83.58	50.5757	90.59	19876	-	70470	https://pmc.ncbi.nlm.nih.gov/articles/PMC3028746/
BAC-06-9018	Animal	Common Loon, Liver	Erie	NY	2006		E8		E	chromosomal	NA	C:100.0%[S:99.6%,D:0.4%],F:0.0%,M:0.0%,n:247	4168456	75	27.06	144326	82.18		Alaska	group II	Clostridium botulinum	0.0170629	81.97	75.1294	90.83	19993	-	70470	https://pmc.ncbi.nlm.nih.gov/articles/PMC3028746/
BAC-05-9299	Animal	Common Loon, Alimentary Canal Contents	Chautauqua	NY	2005		E8		E	chromosomal	NA	C:100.0%[S:99.6%,D:0.4%],F:0.0%,M:0.0%,n:247	4173065	81	27.07	143641	83.96		Alaska	group II	Clostridium botulinum	0.0155296	81.21	46.8422	89.54	19231	-	70470	https://pmc.ncbi.nlm.nih.gov/articles/PMC3028746/
BAC-00-5786	Animal	Red-Breasted Merganser	Erie	NY	2000		E8		E	chromosomal	NA	C:100.0%[S:99.6%,D:0.4%],F:0.0%,M:0.0%,n:247	4173853	79	27.06	114255	79.17		Alaska	group II	Clostridium botulinum	0.0332581	79.88	2.50007	90.41	19663	-	-	https://pmc.ncbi.nlm.nih.gov/articles/PMC3028746/
BAC-04-16058	Animal	Common Loon	Erie	NY	2004		E8		E	chromosomal	NA	C:100.0%[S:99.6%,D:0.4%],F:0.0%,M:0.0%,n:247	4177821	82	27.06	144326	82.57		Alaska	group II	Clostridium botulinum	0.0156052	83.11	49.2134	90.51	19603	-	70470	https://pmc.ncbi.nlm.nih.gov/articles/PMC3028746/
BAC-06-9015	Animal	Common Loon, Liver	Jefferson	NY	2006		E8		E	chromosomal	NA	C:100.0%[S:99.6%,D:0.4%],F:0.0%,M:0.0%,n:247	4188408	100	27.04	144326	65.65		Alaska	group II	Clostridium botulinum	0.0168734	81.28	57.274	90.7	19822	-	70470	https://pmc.ncbi.nlm.nih.gov/articles/PMC3028746/
BAC-02-6430	Animal	Round Goby, Whole Fish	Chautauqua	NY	2002		E8		E	chromosomal	NA	C:99.6%[S:99.2%,D:0.4%],F:0.4%,M:-0.0%,n:247	4208626	126	27.05	69919	87.82		Alaska	group II	Clostridium botulinum	0.0152616	76.94	13.188	nd		-	70470	https://pmc.ncbi.nlm.nih.gov/articles/PMC3028746/; https://pmc.ncbi.nlm.nih.gov/articles/PMC3233090/; https://pmc.ncbi.nlm.nih.gov/articles/PMC5583490/
BAC-05-9292	Animal	Common Loon, Alimentary Canal Contents	Chautauqua	NY	2005		E8		E	chromosomal	NA	C:100.0%[S:99.6%,D:0.4%],F:0.0%,M:0.0%,n:247	4209996	80	27.05	146378	86		Alaska	group II	Clostridium botulinum	0.0180048	79.48	76.1886	90.88	19981	-	70470	https://pmc.ncbi.nlm.nih.gov/articles/PMC3028746/
87-810	Clinical	Unknown	Unknown	Unknown	Unknown		E3		E	chromosomal	NA	C:100.0%[S:99.6%,D:0.4%],F:0.0%,M:0.0%,n:247	3603912	14	27.07	1364075	100		Alaska	group II	Clostridium botulinum	0.00541792	98.8	67.8183	96.69	188	-	24515
87-818	Clinical	Unknown	Unknown	Unknown	Unknown		E3		E	chromosomal	NA	C:100.0%[S:99.6%,D:0.4%],F:0.0%,M:0.0%,n:247	3621345	20	27.06	1363425	96.67		Alaska	group II	Clostridium botulinum	0.00548677	98.73	72.551	97.38	188	-	24515	https://pmc.ncbi.nlm.nih.gov/articles/PMC3028746/
BAC-04-14853	Animal	Long-Tailed Duck, Liver	Erie	NY	2004		E3		E	chromosomal	NA	C:100.0%[S:99.6%,D:0.4%],F:0.0%,M:0.0%,n:247	3749179	19	27.13	3122609	100		Alaska	group II	Clostridium botulinum	0.0203857	91.2	83.8676	90.33	40451	-	-	https://pmc.ncbi.nlm.nih.gov/articles/PMC3028746/
BAC-07-8232-1	Animal	Common Loon, Serum	Chautauqua	NY	2007		E3		E	chromosomal	NA	C:100.0%[S:99.2%,D:0.8%],F:0.0%,M:-0.0%,n:247	3800366	37	26.97	422246	80.7		Alaska	group II	Clostridium botulinum	0.0179448	84.25	84.255	89.05	19841	-	181896	https://pmc.ncbi.nlm.nih.gov/articles/PMC3028746/
BAC-00-5795	Animal	Ring-Billed Gull	Erie	NY	2000		E3		E	chromosomal	NA	C:100.0%[S:99.6%,D:0.4%],F:0.0%,M:0.0%,n:247	3858474	18	27.05	2510771	100		Alaska	group II	Clostridium botulinum	0.0204989	89.88	72.7608	89.85	40192	-	-	https://pmc.ncbi.nlm.nih.gov/articles/PMC3028746/
IDR2000247143-02-02	Animal	Double-Crested Cormorant, Ingesta	Oswego	NY	2020		E3		E	chromosomal	KT897277	C:100.0%[S:99.6%,D:0.4%],F:0.0%,M:0.0%,n:247	3862283	56	26.99	171183	76.74		Alaska	group II	Clostridium botulinum	0.0182645	87.21	65.1454	89.81	18065	-	181896
BAC-02-3110	Animal	Ring-Billed Gull, Gizzard Contents	Oswego	NY	2002		E3		E	chromosomal	NA	C:100.0%[S:99.6%,D:0.4%],F:0.0%,M:0.0%,n:247	3868933	51	26.97	256770	72.29		Alaska	group II	Clostridium botulinum	0.0171207	87.19	92.0856	89.63	18433	-	181896	https://pmc.ncbi.nlm.nih.gov/articles/PMC3028746/
IDR2100014042-02-02	Animal	Long-Tailed Duck, Ingesta	Oswego	NY	2021		E3		E	chromosomal	CP017254	C:100.0%[S:99.6%,D:0.4%],F:0.0%,M:0.0%,n:247	3918389	52	27.11	268484	88		Alaska	group II	Clostridium botulinum	0.0153898	83.76	59.5808	89.22	18091	-	181896
BAC-01-3998	Animal	Bald Eagle, Stomach Contents	Chautauqua	NY	2001		E3		E	chromosomal	KT897275	C:98.8%[S:98.4%,D:0.4%],F:0.8%,M:0.4%,n:247	4003948	238	27.17	30616	98.35		Alaska	group II	Clostridium botulinum	0.0137438	78.72	9.72858	nd	nd	-	-	https://pmc.ncbi.nlm.nih.gov/articles/PMC3028746/; https://pmc.ncbi.nlm.nih.gov/articles/PMC3233090/; https://pmc.ncbi.nlm.nih.gov/articles/PMC5583490/
IDR1800052927-02-03	Animal	Cow, Liver	Lewis	NY	2018		C1		C	chromosomal	AP010934	C:91.5%[S:91.1%,D:0.4%],F:4.0%,M:4.5%,n:247	2291168	368	28.06	9916	97.2		BKT015925	group III	Clostridium novyi sensu lato	0.0917095	71.69	52.0784	40.14	77497	-	-
IDR2300054739-01-02	Clinical	Stool	Fairfield	CT	2023		A1		A1	chromosomal	CP014172	C:99.6%[S:98.4%,D:1.2%],F:0.0%,M:0.4%,n:247	3938585	40	27.95	238792	87.91		Ba4_657	group I	Clostridium parabotulinum	0.0206864	89.41	135.592	93.45	14284	-	-
IDR2400002286-01-01	Clinical	Stool	Unknown	NH	2024		B2		B	chromosomal	NA	C:99.6%[S:98.8%,D:0.8%],F:0.0%,M:0.4%,n:247	3848896	28	28.04	695252	94.57		CDC_67190	group I	Clostridium parabotulinum	0.0240213	93.61	89.6006	90	57810	-	-
IDR2100035691-01-02	Clinical	Stool	Hartford	CT	2021		A1		A	chromosomal	NC_009496	C:99.6%[S:98.4%,D:1.2%],F:0.0%,M:0.4%,n:247	3831263	26	27.99	719601	82.95		Hall	group I	Clostridium parabotulinum	0.00209147	95.51	34.9749	98.82	187	1	24520
A219	Clinical	Unknown	Unknown	Unknown	Unknown		A1		A	chromosomal	CP028860	C:99.6%[S:98.8%,D:0.8%],F:0.0%,M:0.4%,n:247	3851651	40	27.99	357788	89.47		CDC_67190	group I	Clostridium parabotulinum	0.0481228	92.42	96.4514	78.69	59578	1	100402
IDR2200054929-01-02	Clinical	Stool	Westchester	NY	2022		A1		A	chromosomal	CP028860	C:99.6%[S:98.4%,D:1.2%],F:0.0%,M:0.4%,n:247	3859123	30	28.03	707877	89.61		Hall	group I	Clostridium parabotulinum	0.0315181	91.42	112.805	95.18	24114	-	-
BAC-99-0489	Clinical	Gastric Fluid	Unknown	NY	1999		A1		A	chromosomal	CP014172	C:99.6%[S:98.4%,D:1.2%],F:0.0%,M:0.4%,n:247	3866666	79	27.97	108652	96.43		Ba4_657	group I	Clostridium parabotulinum	0.00945875	93.57	20.948	nd		-	-
142	Clinical	Unknown	Unknown	Unknown	Unknown		A1		A	chromosomal	NA	C:99.6%[S:98.8%,D:0.8%],F:0.0%,M:0.4%,n:247	4012167	79	28.07	135695	90.2		Hall	group I	Clostridium parabotulinum	0.00787023	91.54	68.7456	91.79	1791	1	24520
BAC-09-1005	Clinical	Stool	Jefferson	NY	2009		A1		A	chromosomal	NA	C:99.6%[S:82.2%,D:17.4%],F:0.0%,M:0.4%,n:247	4801709	259	28.77	305720	22.22		CDC_67190	group I	Clostridium parabotulinum	0.0348125	86.52	42.1911	86.01	61609	1	100402
96	Clinical	Unknown	Unknown	Unknown	Unknown		A1/B5		A	chromosomal	NA	C:99.6%[S:98.8%,D:0.8%],F:0.0%,M:0.4%,n:247	3807593	219	28.07	32466	98.37		CDC_67190	group I	Clostridium parabotulinum	0.0163531	94.96	38.971	75.11	35067	-	-
IDR1200010455	Clinical	Rectal Swab	Onondaga	NY	2012		A1/B5		A	chromosomal	NA	C:99.6%[S:98.8%,D:0.8%],F:0.0%,M:0.4%,n:247	3826971	101	28.01	87202	81.2		CDC_67190	group I	Clostridium parabotulinum	0.0349497	92.96	67.9868	74.48	35366	-	-
IDR1200015995	Clinical	Stool	Richmond	NY	2012		A1/B5		A	chromosomal	NA	C:99.6%[S:98.4%,D:1.2%],F:0.0%,M:0.4%,n:247	3829143	29	27.96	345266	82.18		CDC_67190	group I	Clostridium parabotulinum	0.0257128	95.11	63.0255	86.9	43021	-	-
A96	Clinical	Unknown	Unknown	Unknown	Unknown		A1/B5		A	chromosomal	NA	C:95.1%[S:94.3%,D:0.8%],F:1.6%,M:3.3%,n:247	3836114	178	28.01	45055	63.07		CDC_67190	group I	Clostridium parabotulinum	0.0274687	95.2	88.0905	86.18	41370	-	-
IDR1800046524-01-02	Clinical	Stool	Erie	NY	2018		A1/B5		A	chromosomal	AB910391	C:99.6%[S:98.0%,D:1.6%],F:0.0%,M:0.4%,n:247	3847900	44	28	247093	69.7		CDC_67190	group I	Clostridium parabotulinum	0.0173648	93.17	79.515	84.3	40528
IDR1700054812-01-01	Clinical	Stool	New York	NY	2017		A1/B5		A	chromosomal	AB910391	C:99.6%[S:98.4%,D:1.2%],F:0.0%,M:0.4%,n:247	3851011	46	28.01	270714	76.99		CDC_67190	group I	Clostridium parabotulinum	0.017861	92.45	87.6549	87.03	41878	-	-
IDR1900059546-01-02	Clinical	Stool	Worcester	MA	2019		A1/B5		A	chromosomal	AB910391	C:99.6%[S:98.0%,D:1.6%],F:0.0%,M:0.4%,n:247	3853225	26	28	412764	100		CDC_67190	group I	Clostridium parabotulinum	0.0166627	93.37	71.3089	90.57	43777	-	-
IDR1900041383-01-02	Clinical	Stool	New York	NY	2019		A1/B5		A	chromosomal	NA	C:99.6%[S:98.4%,D:1.2%],F:0.0%,M:0.4%,n:247	3884283	23	28	695612	98.15		CDC_67190	group I	Clostridium parabotulinum	0.016902	94.82	81.1042	90.66	44833	-	-
226	Clinical	Unknown	Unknown	Unknown	Unknown		A1/B5		A	chromosomal	CP014146	C:99.6%[S:98.8%,D:0.8%],F:0.0%,M:0.4%,n:247	3903991	197	28.02	42334	94.44		CDC_67190	group I	Clostridium parabotulinum	0.00315525	98.82	38.0512	87.35	37	-	-
208	Clinical	Unknown	Unknown	Unknown	Unknown		A1/B5		A	chromosomal	CP014146	C:99.2%[S:98.4%,D:0.8%],F:0.0%,M:0.8%,n:247	3905871	166	28.02	50952	95.49		CDC_67190	group I	Clostridium parabotulinum	0.00347214	98.85	39.0314	90.34	41	-	-
221	Clinical	Unknown	Unknown	Unknown	Unknown		A1/B5		A	chromosomal	CP014146	C:99.6%[S:98.8%,D:0.8%],F:0.0%,M:0.4%,n:247	3905903	196	28.02	42477	99.13		CDC_67190	group I	Clostridium parabotulinum	0.00304327	98.77	41.9506	87.05	40	-	-
IDR1500009115	Clinical	Stool	Monroe	NY	2015		A1/B5		A	chromosomal	AB910391	C:99.6%[S:98.4%,D:1.2%],F:0.0%,M:0.4%,n:247	3907660	113	27.97	67481	85.95		CDC_67190	group I	Clostridium parabotulinum	0.0374728	90.09	65.2357	73.89	34884	-	-
IDR2100082231-01-02	Clinical	Stool	York	ME	2021		A1/B5		A	chromosomal	CP014146	C:99.6%[S:98.8%,D:0.8%],F:0.0%,M:0.4%,n:247	3911837	37	27.98	411744	76.04		CDC_67190	group I	Clostridium parabotulinum	0.0046993	94.97	45.6865	92.08	22	-	-
216	Clinical	Unknown	Unknown	Unknown	Unknown		A1/B5		A	chromosomal	CP014146	C:99.6%[S:98.8%,D:0.8%],F:0.0%,M:0.4%,n:247	3912650	105	28	74695	96.45		CDC_67190	group I	Clostridium parabotulinum	0.00312359	98.96	41.9477	88.25	39	-	-
4454-98	Clinical	Unknown	Unknown	Unknown	Unknown		A1/B5		A	chromosomal	CP014146	C:99.6%[S:98.8%,D:0.8%],F:0.0%,M:0.4%,n:247	3912811	104	28	77081	97.9		CDC_67190	group I	Clostridium parabotulinum	0.00288374	98.77	47.404	92.13	25	-	-
210	Clinical	Unknown	Unknown	Unknown	Unknown		A1/B5		A	chromosomal	CP014146	C:99.6%[S:98.8%,D:0.8%],F:0.0%,M:0.4%,n:247	3914051	105	28	87408	96.4		CDC_67190	group I	Clostridium parabotulinum	0.00238081	98.66	43.8786	91.54	38	-	-
223	Clinical	Unknown	Unknown	Unknown	Unknown		A1/B5		A	chromosomal	CP014146	C:99.6%[S:98.8%,D:0.8%],F:0.0%,M:0.4%,n:247	3914761	107	27.99	75317	98.6		CDC_67190	group I	Clostridium parabotulinum	0.00228472	98.85	37.9527	91.72	42	-	-
IDR1800025352-01-01	Clinical	Stool	New York	NY	2018		A1/B5		A	chromosomal	CP014146	C:99.6%[S:98.8%,D:0.8%],F:0.0%,M:0.4%,n:247	3915577	60	27.99	177360	94.44		CDC_67190	group I	Clostridium parabotulinum	0.0251125	99.95	60.7976	94.58	44	-	-	https://pubmed.ncbi.nlm.nih.gov/30870408/
222	Clinical	Unknown	Unknown	Unknown	Unknown		A1/B5		A	chromosomal	CP014146	C:99.6%[S:98.8%,D:0.8%],F:0.0%,M:0.4%,n:247	3915636	90	27.99	109956	90.8		CDC_67190	group I	Clostridium parabotulinum	0.00488582	98.58	54.9076	93.06	41	-	-
220	Clinical	Unknown	Unknown	Unknown	Unknown		A1/B5		A	chromosomal	CP014146	C:99.6%[S:98.8%,D:0.8%],F:0.0%,M:0.4%,n:247	3916273	69	27.99	171851	98		CDC_67190	group I	Clostridium parabotulinum	0.00302611	98.78	48.168	94.66	40	-	-
IDR1200019441	Clinical	Stool	Albany	NY	2012		A1/B5		A	chromosomal	CP014146	C:99.6%[S:98.8%,D:0.8%],F:0.0%,M:0.4%,n:247	3916467	43	27.98	236679	84.07		CDC_67190	group I	Clostridium parabotulinum	0.0219276	98.37	83.8957	97.39	35	-	-
IDR1800025342-01-01	Clinical	Stool	New York	NY	2018		A1/B5		A	chromosomal	CP014146	C:99.6%[S:98.8%,D:0.8%],F:0.0%,M:0.4%,n:247	3916504	55	27.98	187125	94.29		CDC_67190	group I	Clostridium parabotulinum	0.0265889	99.94	63.6796	95.64	43	-	-	https://pubmed.ncbi.nlm.nih.gov/30870408/
IDR1800009267-01-01	Clinical	Stool	Kings	NY	2018		A1/B5		A	chromosomal	CP014146	C:99.6%[S:98.8%,D:0.8%],F:0.0%,M:0.4%,n:247	3916826	44	27.98	236676	81.12		CDC_67190	group I	Clostridium parabotulinum	0.00534606	98.74	104.292	95.47	42	-	-
185	Clinical	Unknown	Unknown	Unknown	Unknown		A1/B5		A	chromosomal	CP014146	C:99.6%[S:98.8%,D:0.8%],F:0.0%,M:0.4%,n:247	3917137	54	27.98	155126	86.11		CDC_67190	group I	Clostridium parabotulinum	0.00424287	98.38	60.2645	94.23	41	-	-
163	Clinical	Unknown	Unknown	Unknown	Unknown		A1/B5		A	chromosomal	CP014146	C:99.6%[S:98.8%,D:0.8%],F:0.0%,M:0.4%,n:247	3917250	40	27.98	336568	86.02		CDC_67190	group I	Clostridium parabotulinum	0.010775	97.67	116.794	96.95	42	-	-
IDR1800025363-01-02	Clinical Surveillance	Jar, Salad Bowl, Wooden Fork	New York	NY	2018		A1/B5		A	chromosomal	CP014146	C:99.6%[S:98.8%,D:0.8%],F:0.0%,M:0.4%,n:247	3917384	43	27.99	338863	97.4		CDC_67190	group I	Clostridium parabotulinum	0.0297554	99.94	70.3661	97.45	43	-	-	https://pubmed.ncbi.nlm.nih.gov/30870408/
217	Clinical	Unknown	Unknown	Unknown	Unknown		A1/B5		A	chromosomal	CP014146	C:99.6%[S:98.8%,D:0.8%],F:0.0%,M:0.4%,n:247	3917404	46	27.99	226867	97.4		CDC_67190	group I	Clostridium parabotulinum	0.0028809	98.78	47.5315	96.11	42	-	-
215	Clinical	Unknown	Unknown	Unknown	Unknown		A1/B5		A	chromosomal	CP014146	C:99.6%[S:98.8%,D:0.8%],F:0.0%,M:0.4%,n:247	3917427	44	27.98	410883	92.86		CDC_67190	group I	Clostridium parabotulinum	0.00427355	98.26	66.2805	96.41	42	-	-
IDR1800026036-01-01	Clinical Surveillance	Empty Jar, Peas	New York	NY	2018		A1/B5		A	chromosomal	CP014146	C:99.6%[S:98.8%,D:0.8%],F:0.0%,M:0.4%,n:247	3917516	37	27.99	410883	97.06		CDC_67190	group I	Clostridium parabotulinum	0.00356923	96.88	79.0671	99.19	45	-	-	https://pubmed.ncbi.nlm.nih.gov/30870408/
175	Clinical	Unknown	Unknown	Unknown	Unknown		A1/B5		A	chromosomal	CP014146	C:99.6%[S:98.8%,D:0.8%],F:0.0%,M:0.4%,n:247	3917628	47	27.98	220348	91.3		CDC_67190	group I	Clostridium parabotulinum	0.00741685	97.97	96.9593	96.84	41	-	-
212	Clinical	Unknown	Unknown	Unknown	Unknown		A1/B5		A	chromosomal	CP014146	C:99.6%[S:98.8%,D:0.8%],F:0.0%,M:0.4%,n:247	3917695	43	27.99	333254	89.53		CDC_67190	group I	Clostridium parabotulinum	0.0117655	98.56	102.015	97.32	40	-	-
174	Clinical	Unknown	Unknown	Unknown	Unknown		A1/B5		A	chromosomal	CP014146	C:99.6%[S:98.8%,D:0.8%],F:0.0%,M:0.4%,n:247	3917845	54	27.99	165078	89.11		CDC_67190	group I	Clostridium parabotulinum	0.00599975	98.26	81.2364	95.06	40	-	-
BAC-00-3246	Clinical Surveillance	Food	Monroe	NY	2000		A1/B5		A	chromosomal	CP014146	C:98.4%[S:97.6%,D:0.8%],F:0.4%,M:1.2%,n:247	3965041	179	27.97	48948	98.64		CDC_67190	group I	Clostridium parabotulinum	0.0016508	96.05	16.3951	nd		-	-
A159-89	Clinical	Unknown	Unknown	Unknown	Unknown		A1/B5		A	chromosomal	AB910391	C:99.6%[S:98.4%,D:1.2%],F:0.0%,M:0.4%,n:247	3969171	26	27.97	482149	84.31		CDC_67190	group I	Clostridium parabotulinum	0.0321036	87.12	101.6	90.43	44558	-	-
IDR1100012612-04	Clinical	Stool	Rensselaer	NY	2011		A1/B5		A	chromosomal	CP014146, CP031100	C:99.6%[S:98.8%,D:0.8%],F:0.0%,M:0.4%,n:247	3973071	80	28	117330	88.51		CDC_67190	group I	Clostridium parabotulinum	0.0168619	95.18	100.457	89.68	30	-	-
IDR2200009464-01-01	Clinical	Stool Enrichment	Richmond	NY	2022		A1/B5		A	chromosomal	NA	C:99.6%[S:98.4%,D:1.2%],F:0.0%,M:0.4%,n:247	4033273	41	27.93	306499	93.62		CDC_67190	group I	Clostridium parabotulinum	0.00893977	94.64	87.2578	95.61	20542	-	-
IDR16000023320101-CDC	Clinical	Stool	Westchester	NY	2016		A1/B5		A	chromosomal	AB910391	C:99.6%[S:98.0%,D:1.6%],F:0.0%,M:0.4%,n:247	4065527	31	27.84	405229	98.33		CDC_67190	group I	Clostridium parabotulinum	0.0183436	88.37	50.9954	88.28	42210	-	-
IDR1800025363-01-01	Clinical Surveillance	Jar, Salad Bowl, Wooden Fork	New York	NY	2018		A1/B5		A	chromosomal	CP014146	C:99.6%[S:79.8%,D:19.8%],F:0.4%,M:0.0%,n:247	6204541	1748	31.95	16430	6.97		CDC_67190	group I	Clostridium parabotulinum	0.0446077	47.42	24.0607	nd	nd	-	-	https://pubmed.ncbi.nlm.nih.gov/30870408/
211	Clinical	Unknown	Unknown	Unknown	Unknown		A1/B5		A	chromosomal	CP014146	C:100.0%[S:5.3%,D:94.7%],F:0.0%,M:0.0%,n:247	8100307	526	29.16	36264	89.56		CDC_67190	group I	Clostridium parabotulinum	0.0233987	46.27	18.2564	nd	nd	-	-
IDR2100017857-01-01-2	Clinical	Stool	Hartford	CT	2021		A2		A	chromosomal	NA	C:99.6%[S:98.8%,D:0.8%],F:0.0%,M:0.4%,n:247	4101724	44	28.03	570247	94.35		Kyoto	group I	Clostridium parabotulinum	0.00174861	99.2	33.1419	97.96	1545	-	-
IDR2100019300-01-02	Clinical Surveillance	Honey	Hartford	CT	2021		A2		A	chromosomal	NA	C:99.6%[S:98.8%,D:0.8%],F:0.0%,M:0.4%,n:247	4106028	40	28.03	570516	98.9		Kyoto	group I	Clostridium parabotulinum	0.00389981	99.34	59.1155	98.06	1647	-	-
IDR2000276145-01-01	Clinical	Stool	Essex	NY	2020		A5/B2		A	chromosomal	AB910391	C:99.6%[S:98.0%,D:1.6%],F:0.0%,M:0.4%,n:247	3941707	27	28.05	693511	93.33		Hall	group I	Clostridium parabotulinum	0.0217936	91.36	61.028	92.17	56835	-	188193
IDR2000277026-01-05	Clinical Surveillance	Honey	Unknown	NY	2020		A5/B2		A	chromosomal	AB910391	C:99.6%[S:98.0%,D:1.6%],F:0.0%,M:0.4%,n:247	4002471	26	28.06	693511	95.45		Hall	group I	Clostridium parabotulinum	0.0226524	89.01	52.7631	92.19	56797	-	188193
BAC-01-0032-4	Clinical	Stool	Westchester	NY	2001		B2		B	chromosomal	CP028860	C:99.6%[S:98.8%,D:0.8%],F:0.0%,M:0.4%,n:247	3920054	27	27.97	555570	76.92		CDC_67190	group I	Clostridium parabotulinum	0.041769	91.01	72.7717	87.8	60126	-	-
IDR2400001368-01-01	Clinical	Stool	New Haven	CT	2024		B1		B1	chromosomal	CP006909	C:99.6%[S:98.4%,D:1.2%],F:0.0%,M:0.4%,n:247	4129890	39	27.79	455001	86.84		CDC_67071	group I	Clostridium sporogenes	0.0255982	89.81	64.3819	88.04	68171	-	-
IDR2300064422-01-01	Clinical	Stool	Queens	NY	2023		B1		B1	chromosomal	CP006909	C:99.6%[S:98.4%,D:1.2%],F:0.0%,M:0.4%,n:247	4270577	35	27.77	434661	93.02		CDC_67071	group I	Clostridium sporogenes	0.00507429	95.41	56.4479	97.94	34	-	-
IDR2400021865-01-02	Clinical	Stool	Windham	CT	2024		B1		B1	chromosomal	CP006909	C:99.6%[S:98.0%,D:1.6%],F:0.0%,M:0.4%,n:247	4311599	68	27.96	375473	62.07		CDC_67071	group I	Clostridium sporogenes	0.0353071	86.09	35.2358	75.68	60347	70	147393
IDR2400043355	Clinical	Stool	New Haven	CT	2024		B1		B1	chromosomal	CP006909	C:99.6%[S:98.4%,D:1.2%],F:0.0%,M:0.4%,n:247	4321342	35	27.78	376374	9.35		CDC_67071	group I	Clostridium sporogenes	0.0067828	94.56	80.4139	99.07	101	NA	NA	NA
IDR2400021982-01-02	Clinical	Stool	Richmond	NY	2024		B1		B1	chromosomal	CP006909	C:99.6%[S:98.8%,D:0.8%],F:0.0%,M:0.4%,n:247	4344138	36	27.76	273925	87.6		CDC_67071	group I	Clostridium sporogenes	0.0255329	88.59	65.2769	89.18	75007	68	-
IDR2300025427-01-02	Clinical	Enema	Richmond	NY	2023		B1		B1	chromosomal	CP006909	C:99.6%[S:90.3%,D:9.3%],F:0.4%,M:0.0%,n:247	9311170	103	40.74	236227	36.21		CDC_67071	group I	Clostridium sporogenes	0.0251607	43.18	32.2065	98.96	51	96	167775188191
IDR1200019474	Clinical	Stool	Ulster	NY	2012		B1		B	chromosomal	NA	C:99.6%[S:98.0%,D:1.6%],F:0.0%,M:0.4%,n:247	4180514	29	27.8	483344	81.2		CDC_67071	group I	Clostridium sporogenes	0.0266059	91.33	69.3294	84.03	65767	-	-
IDR1800004716	Clinical	Abscess	Nassau	NY	2018		NA		NA	NA	NA	C:99.2%[S:98.4%,D:0.8%],F:0.8%,M:-0.0%,n:247	3207036	35	28.12	194699	72.65		Sullivan	group V	Clostridium baratii	0.0422904	87.23	82.5785	77.68	88259	-	-
BAC-09-05624	Animal	Bald Eagle, Stomach Contents	Chautauqua	NY	2009		E		NA	NA	KT897277	C:100.0%[S:99.6%,D:0.4%],F:0.0%,M:0.0%,n:247	3959123	64	27.07	302993	94.2		Alaska	group II	Clostridium botulinum	0.0190615	86.98	72.7606	89.4	19681	-	-
BAC-00-5930	Animal	Common Loon	Erie	NY	2000		E7		NA	NA	KT897277	C:100.0%[S:99.6%,D:0.4%],F:0.0%,M:0.0%,n:247	3956706	59	27.07	303066	96.64		Alaska	group II	Clostridium botulinum	0.0139235	84.86	44.0906	90.56	19930	-	-	https://pmc.ncbi.nlm.nih.gov/articles/PMC3028746/
BAC-01-3655	Animal	Freshwater Drum	Chautauqua	NY	2001		E8		NA	NA	NA	C:84.2%[S:83.8%,D:0.4%],F:4.0%,M:11.8%,n:247	2961835	942	28.06	4240	93.24		Alaska	group II	Clostridium botulinum	0.0125358	86.43	6.2661	nd	nd	-	-	https://pmc.ncbi.nlm.nih.gov/articles/PMC3028746/
BAC-09-05065	Animal	Common Loon, Ingesta	Jefferson	NY	2009		E8		NA	NA	NA	C:99.2%[S:98.8%,D:0.4%],F:0.0%,M:0.8%,n:247	3940676	230	27.26	41618	90.3		Alaska	group II	Clostridium botulinum	0.0200494	84	56.7798	64.58	13420	-	70470
BAC-03-6093	Animal	Herring Gull	Chautauqua	NY	2003		E8		NA	NA	KT897277	C:100.0%[S:99.6%,D:0.4%],F:0.0%,M:0.0%,n:247	3958994	56	27.07	315018	96.46		Alaska	group II	Clostridium botulinum	0.0165327	85.48	59.0857	91.07	20086	-	-	https://pmc.ncbi.nlm.nih.gov/articles/PMC3028746/;https://pmc.ncbi.nlm.nih.gov/articles/PMC5583490/
BAC-05-8216	Animal	White-Winged Scoter	Monroe	NY	2005		E8		NA	NA	NA	C:100.0%[S:99.6%,D:0.4%],F:0.0%,M:0.0%,n:247	4031340	149	27.18	58160	92.26		Alaska	group II	Clostridium botulinum	0.0200953	83.78	69.7198	79.71	17170	-	70470	https://pmc.ncbi.nlm.nih.gov/articles/PMC3028746/
BAC-01-5541	Environmental	Sediment	Chautauqua	NY	2001		NA		NA	NA	NA	C:100.0%[S:99.6%,D:0.4%],F:0.0%,M:0.0%,n:247	3595868	22	27.12	1166658	100		Alaska	group II	Clostridium botulinum	0.0119428	94.73	61.4347	90.08	16097	-	223882
BAC-04-16057	Animal	Common Loon	Erie	NY	2004		NA		NA	NA	NA	C:100.0%[S:99.6%,D:0.4%],F:0.0%,M:0.0%,n:247	3624024	21	27.11	835946	100		Alaska	group II	Clostridium botulinum	0.0138585	94.44	66.0162	89.49	17123	-	70471	https://pmc.ncbi.nlm.nih.gov/articles/PMC3028746/; https://pmc.ncbi.nlm.nih.gov/articles/PMC5583490/
BAC-01-5702	Environmental	Sediment	Chautauqua	NY	2001		NA		NA	NA	NA	C:99.6%[S:99.6%,D:0.0%],F:0.4%,M:0.0%,n:247	3634286	27	27.09	1209014	97.56		Alaska	group II	Clostridium botulinum	0.0125875	94.77	109.337	91.85	14070	-	70448
BAC-04-15234	Animal	Long-Tailed Duck, Alimentary Canal Contents	Erie	NY	2004		NA		NA	NA	NA	C:99.6%[S:99.2%,D:0.4%],F:0.4%,M:-0.0%,n:247	3649856	44	27.09	227627	86.96		Alaska	group II	Clostridium botulinum	0.0380016	89.17	75.9452	87.31	39767	-	-
BAC-05-8217	Animal	White-Winged Scoter	Wayne	NY	2005		NA		NA	NA	NA	C:99.6%[S:99.2%,D:0.4%],F:0.4%,M:-0.0%,n:247	3650344	38	27.09	355667	91.53		Alaska	group II	Clostridium botulinum	0.0212372	90.64	81.8776	87.69	40075	-	-
BAC-03-6682	Animal	Long-Tailed Duck, Ingesta	Chautauqua	NY	2003		NA		NA	NA	NA	C:100.0%[S:99.6%,D:0.4%],F:0.0%,M:0.0%,n:247	3657398	34	27.12	448263	93.75		Alaska	group II	Clostridium botulinum	0.0241832	91.59	89.4767	87.36	40460	-	-
BAC-01-4002	Animal	Cormorant	Erie	NY	2001		NA		NA	NA	NA	C:98.0%[S:98.0%,D:0.0%],F:1.2%,M:0.8%,n:247	3678075	256	27.19	24625	97.44		Alaska	group II	Clostridium botulinum	0.0175644	90.89	16.7303	nd	nd	-	-
BAC-03-6339	Animal	Common Loon, Alimentary Canal Contents	Chautauqua	NY	2003		NA		NA	NA	NA	C:99.6%[S:99.6%,D:0.0%],F:0.4%,M:0.0%,n:247	3681651	37	27.13	408065	78		Alaska	group II	Clostridium botulinum	0.0334751	88.88	84.0871	87.71	41005	-	223878	https://pmc.ncbi.nlm.nih.gov/articles/PMC3028746/
BAC-00-4486	Animal	Mallard, Stool	Erie	NY	2000		NA		NA	NA	NA	C:99.6%[S:99.6%,D:0.0%],F:0.0%,M:0.4%,n:247	3682140	57	27.23	160279	90.59		Eklund	group II	Clostridium botulinum	0.0143947	90.27	17.397	nd		-	-
BAC-01-5355	Animal	Lake Sturgeon	Chautauqua	NY	2001		NA		NA	NA	NA	C:100.0%[S:99.6%,D:0.4%],F:0.0%,M:0.0%,n:247	3690648	19	27.1	1342982	100		Alaska	group II	Clostridium botulinum	0.012428	93.86	80.4613	92.65	13647	-	-
BAC-06-8839	Animal	Common Loon, Liver	Chautauqua	NY	2006		NA		NA	NA	NA	C:99.2%[S:99.2%,D:0.0%],F:0.8%,M:-0.0%,n:247	3719269	30	27.13	588878	88.1		Alaska	group II	Clostridium botulinum	0.0208551	89.38	68.8735	87.65	40972	-	223878
BAC-03-6679	Animal	White-Winged Scoter, Ingesta	Niagara	NY	2003		NA		NA	NA	NA	C:100.0%[S:99.6%,D:0.4%],F:0.0%,M:0.0%,n:247	3724273	51	27.13	188004	94.59		Alaska	group II	Clostridium botulinum	0.0230265	89.48	67.639	90.11	24915	-	-
BAC-02-6145	Environmental	Debris and Algae	Chautauqua	NY	2002		NA		NA	NA	NA	C:100.0%[S:99.6%,D:0.4%],F:0.0%,M:0.0%,n:247	3808662	66	27.28	148411	86.62		Eklund	group II	Clostridium botulinum	0.0299372	78.11	62.0009	69.2	46911	-	-
BAC-02-6437	Animal	Red-Necked Grebe, Gizzard Contents	Erie	NY	2002		NA		NA	NA	KT897279	C:100.0%[S:99.6%,D:0.4%],F:0.0%,M:0.0%,n:247	3850031	39	26.99	265542	90.38		Alaska	group II	Clostridium botulinum	0.0208416	90.4	61.2132	87.41	40130	-	-
BAC-02-6431	Animal	Round Goby, Whole Fish	Chautauqua	NY	2002		NA		NA	NA	NA	C:100.0%[S:99.6%,D:0.4%],F:0.0%,M:0.0%,n:247	3908555	33	27	321812	97.87		Alaska	group II	Clostridium botulinum	0.0209433	86.73	54.2554	86.62	39929	-	-
BAC-01-5607	Environmental	Sediment	Chautauqua	NY	2001		NA		NA	NA	NA	C:100.0%[S:99.6%,D:0.4%],F:0.0%,M:0.0%,n:247	3981027	31	26.91	321459	95.35		Alaska	group II	Clostridium botulinum	0.021382	88.41	59.3381	86.92	39939	-	-
BAC-03-6680	Animal	Lake Sturgeon, Alimentary Canal Contents	Niagara	NY	2003		NA		NA	NA	NA	C:100.0%[S:99.6%,D:0.4%],F:0.0%,M:0.0%,n:247	4050142	32	26.91	251958	84.09		Alaska	group II	Clostridium botulinum	0.0237005	80.31	61.1998	88.1	40317	-	-
BAC-05-8219	Animal	Surf Scoter	Erie	NY	2005		NA		NA	NA	KT897277	C:99.6%[S:99.2%,D:0.4%],F:0.4%,M:-0.0%,n:247	4156629	52	26.94	255536	89.66		Alaska	group II	Clostridium botulinum	0.0278841	79.97	73.0929	88.03	40283	-	-
IDR2000247143-01-02	Animal	Double-Crested Cormorant, Liver	Oswego	NY	2020		NA		NA	NA	CP002411, NC_015418,NC_015426	C:99.2%[S:98.8%,D:0.4%],F:0.8%,M:0.0%,n:247	3056901	101	27.87	63536	96.2		BKT015925	group III	Clostridium novyi sensu lato	0.0117881	84.17	32.0416	94.97	1077	-	-
BAC-01-1205	Clinical	Stool	Monroe	NY	2001		A1		NA	NA	CP028860	C:98.0%[S:97.2%,D:0.8%],F:0.0%,M:2.0%,n:247	4103790	329	27.91	20793	99.19		Hall	group I	Clostridium parabotulinum	0.0079862	85.09	13.3902	nd	nd	-	-
214	Clinical	Unknown	Unknown	Unknown	Unknown		A1/B5		NA	NA	CP014146	C:96.8%[S:96.0%,D:0.8%],F:1.6%,M:1.6%,n:247	3822034	490	28.2	13005	99.6		CDC_67190	group I	Clostridium parabotulinum	0.00245531	98.6	27.0207	nd	nd	-	-
178	Clinical	Unknown	Unknown	Unknown	Unknown		A1/B5		NA	NA	CP014146	C:99.6%[S:98.8%,D:0.8%],F:0.0%,M:0.4%,n:247	3908771	141	28.01	58323	98.35		CDC_67190	group I	Clostridium parabotulinum	0.00237255	98.33	40.0279	87.18	39	-	-
IDR1800047853-01-01	Clinical	Stool	Suffolk	MA	2018		B1		NA	NA	NA	C:93.5%[S:92.7%,D:0.8%],F:2.8%,M:3.7%,n:247	3662030	383	28.35	16253	97.91		Hall	group I	Clostridium parabotulinum	0.0149286	90.64	36.6567	54.2	16354	30	70472
IDR2000008836-01-02	Clinical	Stool	Essex	MA	2020		NA		NA	NA	NC_010418	C:94.7%[S:93.5%,D:1.2%],F:0.4%,M:4.9%,n:247	3716627	137	28.25	53223	97.13		Okra	group I	Clostridium parabotulinum	0.0076293	97.32	57.0615	71.75	218	-	-
IDR2300051806-01-02	Clinical	Stool	Queens	NY	2023		B		NA	NA	NA	C:99.6%[S:98.4%,D:1.2%],F:0.0%,M:0.4%,n:247	4099617	30	27.93	434639	91.86		CDC_67071	group I	Clostridium sporogenes	0.00758883	98.58	94.0402	98.64	1649	96	167775
BAC-01-0636	Clinical	Stool	Unknown	NY	2001		B		NA	NA	CP006909	C:97.2%[S:96.0%,D:1.2%],F:0.4%,M:2.4%,n:247	4187523	600	28.06	11288	99.84		CDC_67071	group I	Clostridium sporogenes	0.00422448	96.73	18.9793	nd	nd	-	-
IDR1900041285-01-02	Clinical	Enema	Fairfield	CT	2019		B1		NA	NA	CP006909	C:99.6%[S:98.0%,D:1.6%],F:0.0%,M:0.4%,n:247	4136985	31	27.78	425391	91.07		CDC_67071	group I	Clostridium sporogenes	0.0268704	92.75	72.8102	86.11	67453	-	-
IDR2000067021-01-02	Clinical	Stool	Albany	NY	2020		B1		NA	NA	CP006909	C:99.6%[S:98.8%,D:0.8%],F:0.0%,M:0.4%,n:247	4155834	87	27.81	112102	78.11		CDC_67071	group I	Clostridium sporogenes	0.0273288	90.53	59.3128	83.54	65449	-	-
IDR1600019737-02-01	Clinical	Stool	Unknown	NY	2016		B1		NA	NA	CP006909	C:99.6%[S:98.4%,D:1.2%],F:0.0%,M:0.4%,n:247	4303588	219	27.85	45604	99.6		CDC_67071	group I	Clostridium sporogenes	0.00411762	97.57	21.0452	nd	nd	-	-
IDR1200034371	Clinical	Stool	Fairfield	CT	2012		NA		NA	NA	NA	C:96.3%[S:95.1%,D:1.2%],F:0.0%,M:3.7%,n:247	3873456	205	27.92	35041	65.48		CDC_67071	group I	Clostridium sporogenes	0.023807	95.49	73.0936	85.49	66595	-	-
BAC-02-6147	Environmental	Algae	Erie	NY	2002		NA		NA	NA	NA	C:99.6%[S:98.8%,D:0.8%],F:0.0%,M:0.4%,n:247	4000100	30	28.03	512982	92.55		Osaka	group I	Clostridium sporogenes	0.027813	87.71	55.1383	87.32	59275	-	-
IDR1400022254	Clinical	Stool	Nassau	NY	2014		NA		NA	NA	NA	C:99.6%[S:98.4%,D:1.2%],F:0.0%,M:0.4%,n:247	4024581	32	27.92	376254	92.75		CDC_67071	group I	Clostridium sporogenes	0.0029178	99.67	36.0849	nd	nd	-	-
10302020Entire	Clinical	Unknown	Unknown	Unknown	2020		NA		NA	NA	NA	C:99.6%[S:98.4%,D:1.2%],F:0.0%,M:0.4%,n:247	4098531	23	28.06	748246	90.8		CDC_67071	group I	Clostridium sporogenes	0.0281167	90.53	104.6	89.09	75770	NA	NA	NA
BAC-01-5706	Environmental	Sediment	Erie	NY	2001		NA		NA	NA	NA	C:95.5%[S:94.3%,D:1.2%],F:1.2%,M:3.3%,n:247	4130442	202	27.91	39029	78.77		CDC_67071	group I	Clostridium sporogenes	0.0305	91.23	74.0795	86.13	72716	70	147393
BAC-01-5705	Unknown	Unknown	Unknown	Unknown	2001		NA		NA	NA	CP000729	C:99.6%[S:98.0%,D:1.6%],F:0.0%,M:0.4%,n:247	4136785	63	27.75	145373	92.98		Osaka	group I	Clostridium sporogenes	0.0475329	80.27	28.1448	nd		NA	NA	NA
IDR2200008948-01-02	Environmental	Hay	Chautauqua	NY	2022		B4		B	plasmid	KJ776585	C:100.0%[S:99.6%,D:0.4%],F:0.0%,M:0.0%,n:247	3775419	31	27.16	536800	71.15		Eklund	group II	Clostridium botulinum	0.016902	84.47	82.4534	84.69	25962	-	-
BAC-08-3872	Animal	Ring-Billed Gull	Cayuga	NY	2008		E7		E	plasmid	KT897277	C:100.0%[S:99.6%,D:0.4%],F:0.0%,M:0.0%,n:247	3897303	60	27	245101	81.6		Alaska	group II	Clostridium botulinum	0.0196468	85.44	112.118	89.49	19761	-	-	https://pmc.ncbi.nlm.nih.gov/articles/PMC3028746/
BAC-08-3875	Animal	Ring-Billed Gull	Cayuga	NY	2008		E7		E	plasmid	KT897277	C:100.0%[S:99.6%,D:0.4%],F:0.0%,M:0.0%,n:247	3961267	53	27.07	314780	96.19		Alaska	group II	Clostridium botulinum	0.0184904	85.91	107.456	91.26	20292	-	-	https://pmc.ncbi.nlm.nih.gov/articles/PMC3028746/
BAC-02-6392	Animal	Long-Tailed Duck, Gizzard Contents	Erie	NY	2002		E8		E	plasmid	KT897277	C:100.0%[S:99.6%,D:0.4%],F:0.0%,M:0.0%,n:247	3763399	37	27.05	345494	100		Alaska	group II	Clostridium botulinum	0.0160531	89.96	70.3898	87	24318	-	181895	https://pmc.ncbi.nlm.nih.gov/articles/PMC3028746/
BAC-02-6438	Animal	Common Loon, Gizzard Contents	Erie	NY	2002		E8		E	plasmid	KT897277	C:100.0%[S:99.6%,D:0.4%],F:0.0%,M:0.0%,n:247	3901431	58	27.05	152929	87.8		Alaska	group II	Clostridium botulinum	0.0154488	83	57.9358	90.49	24940	-	-	https://pmc.ncbi.nlm.nih.gov/articles/PMC3028746/
BAC-08-06208	Animal	Red-Breasted Merganser, Alimentary Canal Contents	Oswego	NY	2008		E8		E	plasmid	KT897277	C:100.0%[S:99.6%,D:0.4%],F:0.0%,M:0.0%,n:247	3945783	77	27.09	146471	92.25		Alaska	group II	Clostridium botulinum	0.0152297	76.3	41.6036	88.83	17446	-	181896	https://pmc.ncbi.nlm.nih.gov/articles/PMC3028746/
BAC-08-3873	Animal	Ring-Billed Gull	Cayuga	NY	2008		E8		E	plasmid	KT897277	C:99.6%[S:99.2%,D:0.4%],F:0.4%,M:-0.0%,n:247	3954673	28	27.06	1045364	97.06		Alaska	group II	Clostridium botulinum	0.0159046	87.83	87.11	93.73	15310	-	70448	https://pmc.ncbi.nlm.nih.gov/articles/PMC3028746/
IDR2100014042-01-02	Animal	Long-Tailed Duck, Liver	Oswego	NY	2021		E8		E	plasmid	KT897277	C:100.0%[S:99.6%,D:0.4%],F:0.0%,M:0.0%,n:247	3962169	53	27.08	303884	94.32		Alaska	group II	Clostridium botulinum	0.014029	86.3	58.2186	91.02	20429	-	-
BAC-09-05070	Animal	Common Loon, Liver	Jefferson	NY	2009		E8		E	plasmid	KT897277,KT901798	C:99.6%[S:99.2%,D:0.4%],F:0.4%,M:-0.0%,n:247	4008345	33	27.03	1045565	98.04		Alaska	group II	Clostridium botulinum	0.0136694	82.89	63.5863	93.47	15125	-	70448
BAC-09-05069	Animal	Common Loon, Ingesta	Jefferson	NY	2009		E8		E	plasmid	KT897277,KT901798	C:97.6%[S:97.2%,D:0.4%],F:0.8%,M:1.6%,n:247	4122664	444	27.04	16922	40		Alaska	group II	Clostridium botulinum	0.0238451	24.67	15.956	nd		-	70448
IDR1900059816-03-02	Animal	Common Loon, Alimentart Canal Contents	Jefferson	NY	2019		E8		E	plasmid	KT897277, CP006904	C:100.0%[S:55.9%,D:44.1%],F:0.0%,M:0.0%,n:247	5964567	221	31.35	154801	31.85		Alaska	group II	Clostridium botulinum	0.0237994	80.38	71.1949	91.09	20470	-	-
BAC-01-0248	Animal	Red-Breasted Merganser	Chautauqua	NY	2001		E3		E	plasmid	KT897277	C:97.6%[S:96.8%,D:0.8%],F:0.8%,M:1.6%,n:247	3692409	561	27.2	10315	95.19		Alaska	group II	Clostridium botulinum	0.0132816	89.99	16.7058	nd	nd	-	-	https://pmc.ncbi.nlm.nih.gov/articles/PMC3028746/
IDR1900041096-01-02	Animal	Double-Crested Cormorant, Intestinal Contents	Jefferson	NY	2019		E3		E	plasmid	KT897275	C:100.0%[S:99.6%,D:0.4%],F:0.0%,M:0.0%,n:247	3759245	36	27.05	322002	97.01		Alaska	group II	Clostridium botulinum	0.014267	89.76	70.3685	90.06	25074	-	181895
BAC-07-8231-1	Animal	Long-Tailed Duck, Liver	Jefferson	NY	2007		E3		E	plasmid	KT897277, CP017254	C:100.0%[S:99.2%,D:0.8%],F:0.0%,M:-0.0%,n:247	3770853	41	26.99	380362	88.24		Alaska	group II	Clostridium botulinum	0.0161305	89.44	91.518	87.76	19672	-	181896	https://pmc.ncbi.nlm.nih.gov/articles/PMC3028746/
BAC-02-3125	Animal	Ring-Billed Gull, Gizzard Contents	Erie	NY	2002		E3		E	plasmid	KT897277	C:100.0%[S:99.6%,D:0.4%],F:0.0%,M:0.0%,n:247	3812591	44	26.98	256770	90.54		Alaska	group II	Clostridium botulinum	0.0181857	87.25	83.0183	89.52	18245	-	181896	https://pmc.ncbi.nlm.nih.gov/articles/PMC3028746/
BAC-04-15232	Animal	Long-Tailed Duck, Alimentary Canal Contents	Erie	NY	2004		E3		E	plasmid	KT897277	C:100.0%[S:99.6%,D:0.4%],F:0.0%,M:0.0%,n:247	3830871	63	27.07	181742	91.86		Alaska	group II	Clostridium botulinum	0.0151607	87.42	48.262	89.12	17387	-	181896	https://pmc.ncbi.nlm.nih.gov/articles/PMC3028746/
IDR1800013236-01-02	Animal	Eagle, Stomach Contents	Cayuga	NY	2018		E3		E	plasmid	KT897277, CP017254	C:100.0%[S:99.6%,D:0.4%],F:0.0%,M:0.0%,n:247	3835016	67	27.07	190818	91.3		Alaska	group II	Clostridium botulinum	0.0169249	84.63	67.5451	89.39	17782	-	181896
BAC-07-8236-2	Animal	Red-Necked Grebe, Ventriculus	Oswego	NY	2007		E3		E	plasmid	KT897277	C:100.0%[S:99.6%,D:0.4%],F:0.0%,M:0.0%,n:247	3891470	55	27.08	190818	90		Alaska	group II	Clostridium botulinum	0.0199579	83.05	80.1118	89.54	17903	-	181896	https://pmc.ncbi.nlm.nih.gov/articles/PMC3028746/
BAC-05-8220	Animal	Common Loon	Erie	NY	2005		E3		E	plasmid	KT897277, CP017254	C:100.0%[S:99.6%,D:0.4%],F:0.0%,M:0.0%,n:247	3954570	106	27.13	106573	93.96		Alaska	group II	Clostridium botulinum	0.0179448	76.44	48.6638	84.1	16419	-	181896	https://pmc.ncbi.nlm.nih.gov/articles/PMC3028746/
BAC-02-3329	Animal	Ring-Billed Gull, Alimentary Canal Contents	Cayuga	NY	2002		E3		E	plasmid	KT897275	C:100.0%[S:99.6%,D:0.4%],F:0.0%,M:0.0%,n:247	4002262	66	27.12	182052	96.3		Alaska	group II	Clostridium botulinum	0.0189112	84.66	67.2521	87.51	18330	-	70469	https://pmc.ncbi.nlm.nih.gov/articles/PMC3028746/
IDR1700029378-01-01	Clinical	Stool	Middlesex	MA	2017		B1		B	plasmid	CP006909	C:99.6%[S:98.8%,D:0.8%],F:0.0%,M:0.4%,n:247	4069620	39	27.84	310146	82.81		Ba4_657	group I	Clostridium parabotulinum	0.0149286	91.76	69.1749	87.51	27833	-	-
IDR1700047765-01-01	Clinical	Stool	Dutchess	NY	2017		B1		B	plasmid	CP000940, CP014172	C:99.6%[S:98.4%,D:1.2%],F:0.0%,M:0.4%,n:247	4118129	20	27.97	733550	86.05		NA	group I	Clostridium parabotulinum	NA	NA	NA	NA	NA	NA	-
IDR1600005619-01-01	Clinical	Stool	Suffolk	NY	2016		B1		B	plasmid	NC_010418	C:99.6%[S:98.4%,D:1.2%],F:0.0%,M:0.4%,n:247	4161179	24	27.97	440103	91.67		Okra	group I	Clostridium parabotulinum	0.0214305	95.64	97.4707	97.17	348	-	-
IDR1600047630-01-01	Clinical	Enema	Kings	NY	2016		B1		B	plasmid	NC_010418	C:99.6%[S:98.4%,D:1.2%],F:0.0%,M:0.4%,n:247	4206017	55	27.98	150000	93.51		Okra	group I	Clostridium parabotulinum	0.00580487	93.9	30.6871	nd	nd	-	-
IDR1900051920-01-02	Clinical	Stool	Queens	NY	2019		B5/F2		B	plasmid	CP006909	C:99.6%[S:98.4%,D:1.2%],F:0.0%,M:0.4%,n:247	4255872	44	27.95	386724	97.3		Ba4_657	group I	Clostridium parabotulinum	0.0071133	91.88	65.2598	95.93	8166	-	100403
BAC-04-7755	Clinical	Stool	Cortland	NY	2004		B7		B	plasmid	CP000940	C:99.6%[S:98.4%,D:1.2%],F:0.0%,M:0.4%,n:247	4004417	40	28.03	337430	80.05		Okra	group I	Clostridium parabotulinum	0.0184781	96.83	100.433	91.5	155	34	24518	https://pubmed.ncbi.nlm.nih.gov/30932710/
IDR1600006315-01-01	Clinical	Stool	Rockland	NY	2016		B7		B	plasmid	CP000940	C:99.6%[S:98.4%,D:1.2%],F:0.0%,M:0.4%,n:247	4024756	27	28.02	503589	91.84		Okra	group I	Clostridium parabotulinum	0.0171207	95.9	74.6201	97.8	130	34	24518
BAC-03-5016	Clinical	Stool	Allegheny	PA	2003		B7		B	plasmid	CP000940	C:98.0%[S:87.9%,D:10.1%],F:1.2%,M:0.8%,n:247	6631585	423	40.39	35431	92.73		Okra	group I	Clostridium parabotulinum	0.0223628	45.39	14.1215	nd		-	-
BAC-03-2095-1	Clinical	Stool	Monroe	NY	2003		A4/B5		B	plasmid	CP001081	C:99.6%[S:98.4%,D:1.2%],F:0.0%,M:0.4%,n:247	4328348	27	27.76	463648	91.73		CDC_67071	group I	Clostridium sporogenes	0.0323853	89.33	92.2176	86.76	73772	70	147393
BAC-03-2095-2	Clinical	Stool	Monroe	NY	2003		A4/B5		B	plasmid	CP001081	C:99.6%[S:98.4%,D:1.2%],F:0.0%,M:0.4%,n:247	4373891	25	27.77	463696	93.44		CDC_67071	group I	Clostridium sporogenes	0.0302172	87.82	62.8792	88.1	74346	70	147393
IDR1200017942	Clinical	Stool	Orange	NY	2012		B1		B	plasmid	CP006909	C:99.6%[S:98.4%,D:1.2%],F:0.0%,M:0.4%,n:247	4133192	27	27.78	420720	85.53		CDC_67071	group I	Clostridium sporogenes	0.0257785	92.27	71.4972	85.46	67041	-	-
IDR2100019670-01-02	Clinical	Stool	Dutchess	NY	2021		B1		B	plasmid	CP006909	C:99.6%[S:98.4%,D:1.2%],F:0.0%,M:0.4%,n:247	4151475	37	27.8	425365	95.38		CDC_67071	group I	Clostridium sporogenes	0.0238604	91.16	62.0646	88.04	69392	-	-
A745-86	Clinical	Unknown	Unknown	Unknown	Unknown		B1		B	plasmid	CP006909	C:99.2%[S:98.4%,D:0.8%],F:0.0%,M:0.8%,n:247	4157424	242	27.85	35893	95.6		CDC_67071	group I	Clostridium sporogenes	0.0262266	91.16	38.6433	nd		-	-
IDR2000013583-01-02	Clinical	Stool	Orange	NY	2020		B1		B	plasmid	CP006909	C:99.6%[S:98.4%,D:1.2%],F:0.0%,M:0.4%,n:247	4176447	32	27.79	425258	93.75		CDC_67071	group I	Clostridium sporogenes	0.026725	90.88	64.4828	87.5	67781	-	-
IDR1400016815	Clinical	Enema	Ulster	NY	2014		B1		B	plasmid	CP006909	C:99.2%[S:98.4%,D:0.8%],F:0.4%,M:0.4%,n:247	4192122	174	27.78	49572	61.56		CDC_67071	group I	Clostridium sporogenes	0.0270597	91.21	61.2769	82.5	66817	-	-
BDL-08-CLN-0045	Clinical	Stool	Unknown	CT	2008		B1		B	plasmid	CP006909	C:99.6%[S:98.8%,D:0.8%],F:0.0%,M:0.4%,n:247	4194464	48	27.79	190827	87.78		CDC_67071	group I	Clostridium sporogenes	0.0285788	89.56	67.7637	87.99	71943	-	-
IDR1400021026	Clinical	Stool	Dutchess	NY	2014		B1		B	plasmid	CP006909	C:99.6%[S:98.8%,D:0.8%],F:0.0%,M:0.4%,n:247	4196687	56	27.81	146011	74.19		CDC_67071	group I	Clostridium sporogenes	0.0286979	89.99	51.7907	80.85	65980	-	-
BAC-07-3970	Clinical	Stool	Ulster	NY	2007		B1		B	plasmid	CP006909	C:99.6%[S:98.8%,D:0.8%],F:0.0%,M:0.4%,n:247	4197059	49	27.8	231224	90.59		CDC_67071	group I	Clostridium sporogenes	0.0353652	89.95	98.3617	88.02	72179	-	-
IDR1100012013	Clinical	Stool	Rockland	NY	2011		B1		B	plasmid	CP006909	C:99.6%[S:98.8%,D:0.8%],F:0.0%,M:0.4%,n:247	4197685	74	27.81	135169	70.88		CDC_67071	group I	Clostridium sporogenes	0.0280808	90.53	55.7566	83.74	67623	-	-
IDR2000203485-01-02	Clinical	Stool	Orange	NY	2020		B1		B	plasmid	CP006909	C:99.6%[S:98.4%,D:1.2%],F:0.0%,M:0.4%,n:247	4203596	42	27.75	270586	93.9		CDC_67071	group I	Clostridium sporogenes	0.0250805	90.75	40.6364	87.96	69518	-	-
IDR2000211516-01-01	Clinical	Stool	Orange	NY	2020		B1		B	plasmid	CP006909	C:99.6%[S:98.4%,D:1.2%],F:0.0%,M:0.4%,n:247	4205683	41	27.76	326193	94.29		CDC_67071	group I	Clostridium sporogenes	0.0249686	90.64	48.9561	88.04	69756	-	-
IDR1600002476-Islt1	Clinical	Stool	Litchfield	CT	2016		B1		B	plasmid	CP006909	C:99.6%[S:98.0%,D:1.6%],F:0.0%,M:0.4%,n:247	4211389	34	27.84	347006	89.23		CDC_67071	group I	Clostridium sporogenes	0.0253866	89.6	28.2559	nd	nd	-	-
IDR1600002476-01-01	Clinical	Stool	Litchfield	CT	2016		B1		B	plasmid	CP006909	C:99.6%[S:98.0%,D:1.6%],F:0.0%,M:0.4%,n:247	4212504	29	27.84	562023	87.3		CDC_67071	group I	Clostridium sporogenes	0.0355869	89.44	76.9114	87.42	67933	-	-
97-32	Clinical	Unknown	Unknown	Unknown	Unknown		B1		B	plasmid	CP000940	C:95.1%[S:94.3%,D:0.8%],F:2.0%,M:2.9%,n:247	4234535	207	27.85	44227	77.32		CDC_67071	group I	Clostridium sporogenes	0.0110707	97.82	116.435	94.66	41	96	167775
IDR1400039319	Clinical	Stool	Westchester	NY	2013		B1		B	plasmid	CP006909	C:99.6%[S:98.4%,D:1.2%],F:0.0%,M:0.4%,n:247	4256061	35	27.8	434710	87.5		CDC_67071	group I	Clostridium sporogenes	0.00519027	97.56	57.0482	95.05	49	96	167775
IDR1800005859-01-01	Clinical	Stool	Queens	NY	2018		B1		B	plasmid	CP006909	C:99.6%[S:98.4%,D:1.2%],F:0.0%,M:0.4%,n:247	4256881	44	27.79	305227	92.79		CDC_67071	group I	Clostridium sporogenes	0.00519673	96.45	56.0212	96.12	49	96	167775
IDR1700002517-01-01	Clinical	Stool	Kings	NY	2017		B1		B	plasmid	CP006909	C:99.6%[S:98.4%,D:1.2%],F:0.0%,M:0.4%,n:247	4256968	32	27.79	434409	98.46		CDC_67071	group I	Clostridium sporogenes	0.0106545	95.87	58.3445	97.84	41	96	167775
IDR1700025430-01-01	Clinical	Stool	Richmond	NY	2017		B1		B	plasmid	CP006909	C:97.6%[S:96.4%,D:1.2%],F:1.2%,M:1.2%,n:247	4263223	413	27.94	19435	98.9		CDC_67071	group I	Clostridium sporogenes	0.00338142	96.42	15.8001	nd	nd	-	-
A8-82	Clinical	Unknown	Unknown	Unknown	Unknown		B1		B	plasmid	CP006909	C:99.6%[S:98.4%,D:1.2%],F:0.0%,M:0.4%,n:247	4264395	93	27.81	109776	95.24		CDC_67071	group I	Clostridium sporogenes	0.0067828	97.28	49.8658	84.33	32	96	167775
A79-82	Clinical	Unknown	Unknown	Unknown	Unknown		B1		B	plasmid	CP006909	C:99.6%[S:98.4%,D:1.2%],F:0.0%,M:0.4%,n:247	4266400	147	27.81	67123	90.11		CDC_67071	group I	Clostridium sporogenes	0.00917761	96.72	45.2624	85.3	34	96	167775
IDR1700019950-01-01	Clinical	Stool	Bronx	NY	2017		B1		B	plasmid	CP006909	C:99.6%[S:98.4%,D:1.2%],F:0.0%,M:0.4%,n:247	4269684	51	27.77	313581	90.07		CDC_67071	group I	Clostridium sporogenes	0.0115851	96.61	88.6321	90.36	2458	96	167775
IDR2300017054-01-02	Clinical	Enema	Kings	NY	2023		B1		B	plasmid	CP006909	C:99.6%[S:98.4%,D:1.2%],F:0.0%,M:0.4%,n:247	4271066	33	27.78	434638	93.02		CDC_67071	group I	Clostridium sporogenes	0.015018	95.36	82.6989	98	38	-	-
A40-82	Clinical	Unknown	Unknown	Unknown	Unknown		B1		B	plasmid	CP006909	C:99.6%[S:98.4%,D:1.2%],F:0.0%,M:0.4%,n:247	4273664	55	27.79	225974	98.06		CDC_67071	group I	Clostridium sporogenes	0.0253218	97.07	46.9611	80.45	31	96	167775
IDR2200014383-01-02	Clinical	Stool	New York	NY	2022		B1		B	plasmid	CP006909	C:99.6%[S:98.4%,D:1.2%],F:0.0%,M:0.4%,n:247	4274125	40	27.77	251712	95		CDC_67071	group I	Clostridium sporogenes	0.00435665	94.32	91.6616	97.89	62	-	-
IDR2100009356-01-02	Clinical	Stool	Westchester	NY	2021		B1		B	plasmid	CP006909	C:99.6%[S:98.4%,D:1.2%],F:0.0%,M:0.4%,n:247	4274706	33	27.79	303226	98.39		CDC_67071	group I	Clostridium sporogenes	0.00613196	93.79	61.3263	97.87	41	96	167775
BAC-00-5100	Clinical	Stool	Orange	NY	2000		B1		B	plasmid	CP006909	C:99.6%[S:98.4%,D:1.2%],F:0.0%,M:0.4%,n:247	4274991	38	27.79	349476	94.81		CDC_67071	group I	Clostridium sporogenes	0.0072934	95.18	59.4141	94.81	44	96	167775
BAC-10-12574	Clinical	Stool	Orange	NY	2010		B1		B	plasmid	CP006909	C:99.2%[S:98.0%,D:1.2%],F:0.4%,M:0.4%,n:247	4275588	103	28.22	145744	74.38		CDC_67071	group I	Clostridium sporogenes	0.0187929	95.15	71.0509	91.95	56	96	-
BAC-00-5297	Clinical	Stool	Orange	NY	2000		B1		B	plasmid	CP006909	C:99.6%[S:98.4%,D:1.2%],F:0.0%,M:0.4%,n:247	4275770	46	27.79	344892	93.43		CDC_67071	group I	Clostridium sporogenes	0.00795621	95.73	54.7491	93.54	46	96	167775
IDR1800045984-01-01	Clinical	Stool	Rockland	NY	2018		B1		B	plasmid	CP006909	C:99.6%[S:98.4%,D:1.2%],F:0.0%,M:0.4%,n:247	4276132	34	27.79	438722	98.89		CDC_67071	group I	Clostridium sporogenes	0.00638889	96.1	65.1039	97.09	72	96	167775
IDR1800010432-01-01	Clinical	Stool	Fairfield	CT	2018		B1		B	plasmid	CP006909	C:99.6%[S:98.4%,D:1.2%],F:0.0%,M:0.4%,n:247	4280299	36	27.78	312484	90.82		CDC_67071	group I	Clostridium sporogenes	0.00506145	96.16	68.0906	96.93	108	96	167775
IDR2000232059-01-02	Clinical	Stool	Richmond	NY	2020		B1		B	plasmid	CP006909	C:99.6%[S:98.4%,D:1.2%],F:0.0%,M:0.4%,n:247	4287709	34	27.8	376375	91.01		CDC_67071	group I	Clostridium sporogenes	0.00692069	95.02	114.755	99.14	43	96	167775
IDR2000187876-01-01	Clinical	Stool	Richmond	NY	2020		B1		B	plasmid	CP006909	C:99.6%[S:98.4%,D:1.2%],F:0.0%,M:0.4%,n:247	4292375	33	27.81	298808	96.61		CDC_67071	group I	Clostridium sporogenes	0.00545395	96.16	64.2047	99.07	29	96	167775
BAC-07-7660	Clinical	Rectal Swab	Unknown	CT	2007		B1		B	plasmid	CP006909	C:99.6%[S:98.4%,D:1.2%],F:0.0%,M:0.4%,n:247	4299335	25	27.75	564148	96.55		CDC_67071	group I	Clostridium sporogenes	0.0307066	89.7	51.8572	87.11	74408	70	-
BAC-07-5854	Clinical	Stool	Richmond	NY	2007		B1		B	plasmid	CP006909	C:99.6%[S:98.4%,D:1.2%],F:0.0%,M:0.4%,n:247	4305687	31	27.82	434710	97.53		CDC_67071	group I	Clostridium sporogenes	0.0180048	96.89	127.193	98.95	39	96	167775
IDR1300002170	Clinical	Stool	Queens	NY	2013		B1		B	plasmid	CP006909	C:99.6%[S:98.4%,D:1.2%],F:0.0%,M:0.4%,n:247	4311111	32	27.78	434746	87.14		CDC_67071	group I	Clostridium sporogenes	0.00636476	95.17	52.9145	92.65	1659	96	167775
IDR1300004470	Clinical	Stool	Bronx	NY	2013		B1		B	plasmid	CP006909	C:99.6%[S:98.4%,D:1.2%],F:0.0%,M:0.4%,n:247	4312989	42	27.78	435283	86.71		CDC_67071	group I	Clostridium sporogenes	0.00548677	95.75	48.6571	90.02	1620	96	167775
IDR1200008265	Clinical	Stool	Queens	NY	2012		B1		B	plasmid	CP006909	C:99.6%[S:98.4%,D:1.2%],F:0.0%,M:0.4%,n:247	4316447	25	27.75	697561	85.44		CDC_67071	group I	Clostridium sporogenes	0.0300624	90.8	78.1098	86.43	75421	-	-
IDR2000148757-01-02	Clinical	Enema	Richmond	NY	2020		B1		B	plasmid	CP006909	C:99.6%[S:98.4%,D:1.2%],F:0.0%,M:0.4%,n:247	4318269	37	27.79	239233	91.84		CDC_67071	group I	Clostridium sporogenes	0.00976033	96.46	97.3659	98.94	41	96	167775
IDR1200008991	Clinical Surveillance	Fermented Tofu	Queens	NY	2012		B1		B	plasmid	CP006909	C:99.6%[S:98.4%,D:1.2%],F:0.0%,M:0.4%,n:247	4318509	22	27.76	696930	87.65		CDC_67071	group I	Clostridium sporogenes	0.0266994	90.7	65.3826	88.38	77184	-	-
IDR1800036547-01-01	Clinical	Enema	Clinton	NY	2018		B1		B	plasmid	CP006909	C:99.6%[S:98.8%,D:0.8%],F:0.0%,M:0.4%,n:247	4321661	61	27.8	146446	87.66		CDC_67071	group I	Clostridium sporogenes	0.00399326	95.82	58.0358	94.84	51	-	-
A7-95	Clinical	Unknown	Unknown	Unknown	Unknown		B1		B	plasmid	CP006909	C:99.6%[S:98.4%,D:1.2%],F:0.0%,M:0.4%,n:247	4322911	64	27.81	160749	96		CDC_67071	group I	Clostridium sporogenes	0.0295841	95.85	97.8386	93.21	37	-	-
IDR1800036547-01-03	Clinical	Enema	Clinton	NY	2018		B1		B	plasmid	CP006909	C:99.6%[S:98.4%,D:1.2%],F:0.0%,M:0.4%,n:247	4323302	51	27.81	278210	87.57		CDC_67071	group I	Clostridium sporogenes	0.00426434	95.91	65.8219	95.04	49	-	-
IDR1800036547-01-02	Clinical	Enema	Clinton	NY	2018		B1		B	plasmid	CP006909	C:99.6%[S:98.4%,D:1.2%],F:0.0%,M:0.4%,n:247	4324039	71	27.81	143003	88.78		CDC_67071	group I	Clostridium sporogenes	0.00376205	95.88	59.8504	94.69	50	-	-
IDR1900052080-01-02	Clinical	Stool	Richmond	NY	2019		B1		B	plasmid	CP006909	C:99.6%[S:98.4%,D:1.2%],F:0.0%,M:0.4%,n:247	4325135	33	27.82	434771	81.82		CDC_67071	group I	Clostridium sporogenes	0.00637855	97.92	43.9131	94	20	96	167775
IDR1100026397	Clinical	Stool	Kings	NY	2011		B1		B	plasmid	CP006909	C:99.6%[S:98.4%,D:1.2%],F:0.0%,M:0.4%,n:247	4330062	29	27.75	595006	79.86		CDC_67071	group I	Clostridium sporogenes	0.0282518	91.01	80.405	89.06	75684	68	-
IDR2000276928-01-01	Clinical	Stool	Queens	NY	2020		B1		B	plasmid	CP006909	C:99.6%[S:89.5%,D:10.1%],F:0.4%,M:0.0%,n:247	8215276	77	32.98	275716	30.64		CDC_67071	group I	Clostridium sporogenes	0.0221407	38.21	20.2367	nd	nd	-	-
IDR1800051614-01-01	Clinical	Stool	Middlesex	MA	2018		B5		B	plasmid	CP001081	C:99.6%[S:98.4%,D:1.2%],F:0.0%,M:0.4%,n:247	4228999	73	27.77	134179	88.16		Osaka	group I	Clostridium sporogenes	0.0270079	85.98	60.644	74.32	62508	-	-

## Sheet: Supplemental Table 4
Supplemental Table 4a. SNP matrix for reference grouping CDC_67190.
	CDC_67190	163	174	175	178	185	208	210	212	215	216	217	220	221	222	223	226	4454-98	96	A159-89	A96	IDR1100012612-04	IDR1200010455	IDR1200015995	IDR1200019441	IDR1500009115	IDR16000023320101-CDC	IDR16000023320101-WC	IDR1700054812-01-01	IDR1800009267-01-01	IDR1800025342-01-01	IDR1800025352-01-01	IDR1800025363-01-02	IDR1800026036-01-01	IDR1800046524-01-02	IDR1900041383-01-02	IDR1900059546-01-02	IDR2100082231-01-02	IDR2200009464-01-01	IDR2400002286-01-01
CDC_67190	0	42	40	41	39	41	41	38	40	42	39	42	40	40	41	42	37	25	35067	44558	41371	30	35366	43022	35	34883	42210	42563	41878	42	43	44	43	45	40528	44833	43777	22	20542	57810
163	42	0	0	0	1	0	0	0	0	0	1	0	0	0	0	1	0	23	34933	43458	41119	26	35321	42410	34	34837	41291	41501	41329	6	8	8	8	8	40334	43641	42605	27	20061	56526
174	40	0	0	0	1	0	0	0	0	0	1	0	0	0	0	1	0	23	34916	42822	40697	26	35236	42035	33	34774	40904	41028	40971	6	8	8	8	8	40062	42971	41997	25	19889	55549
175	41	0	0	0	1	0	0	0	0	0	1	0	0	0	0	1	0	23	34928	43546	41026	26	35306	42481	33	34848	41466	41670	41456	6	8	8	8	8	40301	43760	42731	25	20212	56552
178	39	1	1	1	0	1	1	1	1	1	2	1	1	1	1	0	1	22	34161	39247	37827	24	33710	38957	30	33341	37878	37845	37966	6	8	8	8	8	37373	39276	38477	23	18469	50399
185	41	0	0	0	1	0	0	0	0	0	1	0	0	0	0	1	0	22	34879	42435	40401	26	35107	41767	32	34664	40611	40729	40660	6	8	8	8	8	39750	42559	41626	24	19764	54921
208	41	0	0	0	1	0	0	0	0	0	1	0	0	0	0	1	0	22	34611	40803	38803	24	34139	40279	32	33887	39229	39323	39224	6	8	8	8	8	38240	40956	40067	24	19138	52404
210	38	0	0	0	1	0	0	0	0	0	1	0	0	0	0	1	0	22	34664	41534	39475	24	34597	40951	31	34230	39916	39972	39873	6	7	7	7	7	38844	41643	40753	23	19419	53242
212	40	0	0	0	1	0	0	0	0	0	1	0	0	0	0	1	0	23	35012	43665	41176	26	35321	42571	33	34848	41576	41786	41513	6	8	8	8	8	40380	43906	42883	26	20201	56736
215	42	0	0	0	1	0	0	0	0	0	1	0	0	0	0	1	0	24	35033	43327	40918	26	35258	42477	34	34830	41425	41581	41332	6	8	8	8	8	40196	43573	42574	26	20150	56143
216	39	1	1	1	2	1	1	1	1	1	0	1	1	1	1	2	1	23	34259	39863	38315	25	34003	39524	31	33658	38428	38449	38562	7	9	9	9	9	37901	39992	39149	25	18714	51377
217	42	0	0	0	1	0	0	0	0	0	1	0	0	0	0	1	0	23	35002	43317	40780	26	35194	42443	33	34750	41423	41616	41291	6	8	8	8	8	40050	43539	42563	25	20137	56029
220	40	0	0	0	1	0	0	0	0	0	1	0	0	0	0	1	0	22	34966	42623	40327	24	35045	41852	31	34625	40807	40953	40779	5	7	7	7	7	39699	42807	41850	23	19847	55044
221	40	0	0	0	1	0	0	0	0	0	1	0	0	0	0	1	0	20	34131	39347	37786	24	33622	38990	31	33324	37942	37884	38049	6	8	8	8	8	37288	39348	38549	23	18444	50498
222	41	0	0	0	1	0	0	0	0	0	1	0	0	0	0	1	0	23	34863	41819	39996	26	34920	41321	32	34522	40178	40249	40302	6	8	8	8	8	39417	41960	41040	25	19575	54114
223	42	1	1	1	0	1	1	1	1	1	2	1	1	1	1	0	1	23	34619	41487	39338	26	34496	40880	33	34059	39950	40050	39873	7	9	9	9	9	38727	41760	40821	26	19448	53321
226	37	0	0	0	1	0	0	0	0	0	1	0	0	0	0	1	0	20	34202	39571	37841	22	33566	39125	28	33342	38096	38094	38140	5	6	6	6	6	37327	39590	38741	21	18568	50649
4454-98	25	23	23	23	22	22	22	22	23	24	23	23	22	20	23	23	20	0	34764	41737	39582	10	34652	41111	18	34276	40117	40229	40071	22	25	26	26	26	38945	41949	41026	11	19519	53767
96	35067	34933	34916	34928	34161	34879	34611	34664	35012	35033	34259	35002	34966	34131	34863	34619	34202	34764	0	11639	0	33374	65	7274	34952	9461	7	6	110	34678	34924	34857	34980	35062	67	1989	53	33162	33963	44767
A159-89	44558	43458	42822	43546	39247	42435	40803	41534	43665	43327	39863	43317	42623	39347	41819	41487	39571	41737	11639	0	13572	40363	11827	12024	43787	3694	13791	14012	13633	42816	43181	42818	43856	44490	13239	15811	14212	41805	42527	55024
A96	41371	41119	40697	41026	37827	40401	38803	39475	41176	40918	38315	40780	40327	37786	39996	39338	37841	39582	0	13572	0	38742	72	8320	41139	10420	9	6	123	40649	40541	40326	40993	41360	79	2400	60	39092	39830	51929
IDR1100012612-04	30	26	26	26	24	26	24	24	26	26	25	26	24	24	26	26	22	10	33374	40363	38742	0	34626	39755	21	34262	38525	38578	38800	26	27	28	28	28	38386	40432	39479	14	18855	52465
IDR1200010455	35366	35321	35236	35306	33710	35107	34139	34597	35321	35258	34003	35194	35045	33622	34920	34496	33566	34652	65	11827	72	34626	0	7221	35326	9850	73	73	107	35222	35121	35040	35263	35356	87	2092	71	33443	34182	44694
IDR1200015995	43022	42410	42035	42481	38957	41767	40279	40951	42571	42477	39524	42443	41852	38990	41321	40880	39125	41111	7274	12024	8320	39755	7221	0	42767	9782	8472	8549	8405	41886	42278	42022	42724	43005	8112	10158	8613	40617	41550	52726
IDR1200019441	35	34	33	33	30	32	32	31	33	34	31	33	31	31	32	33	28	18	34952	43787	41139	21	35326	42767	0	34847	41710	41946	41662	33	34	35	35	36	40353	44019	43009	19	20295	56742
IDR1500009115	34883	34837	34774	34848	33341	34664	33887	34230	34848	34830	33658	34750	34625	33324	34522	34059	33342	34276	9461	3694	10420	34262	9850	9782	34847	0	10320	10386	10432	34769	34700	34609	34802	34874	10332	11680	10457	32933	33511	44147
IDR16000023320101-CDC	42210	41291	40904	41466	37878	40611	39229	39916	41576	41425	38428	41423	40807	37942	40178	39950	38096	40117	7	13791	9	38525	73	8472	41710	10320	0	0	125	40748	41314	41057	41833	42189	79	2453	61	39815	40704	53022
IDR16000023320101-WC	42563	41501	41028	41670	37845	40729	39323	39972	41786	41581	38449	41616	40953	37884	40249	40050	38094	40229	6	14012	6	38578	73	8549	41946	10386	0	0	126	40891	41497	41160	42105	42531	80	2475	62	40158	41127	53768
IDR1700054812-01-01	41878	41329	40971	41456	37966	40660	39224	39873	41513	41332	38562	41291	40779	38049	40302	39873	38140	40071	110	13633	123	38800	107	8405	41662	10432	125	126	0	40902	41146	40901	41558	41866	142	2413	129	39516	40311	52414
IDR1800009267-01-01	42	6	6	6	6	6	6	6	6	6	7	6	5	6	6	7	5	22	34678	42816	40649	26	35222	41886	33	34769	40748	40891	40902	0	8	8	8	8	40077	42998	41985	24	19868	55723
IDR1800025342-01-01	43	8	8	8	8	8	8	7	8	8	9	8	7	8	8	9	6	25	34924	43181	40541	27	35121	42278	34	34700	41314	41497	41146	8	0	0	0	0	39915	43388	42423	26	20089	55642
IDR1800025352-01-01	44	8	8	8	8	8	8	7	8	8	9	8	7	8	8	9	6	26	34857	42818	40326	28	35040	42022	35	34609	41057	41160	40901	8	0	0	0	0	39711	42983	42056	27	19941	54907
IDR1800025363-01-02	43	8	8	8	8	8	8	7	8	8	9	8	7	8	8	9	6	26	34980	43856	40993	28	35263	42724	35	34802	41833	42105	41558	8	0	0	0	0	40273	44105	43107	27	20324	56639
IDR1800026036-01-01	45	8	8	8	8	8	8	7	8	8	9	8	7	8	8	9	6	26	35062	44490	41360	28	35356	43005	36	34874	42189	42531	41866	8	0	0	0	0	40517	44770	43726	29	20513	57629
IDR1800046524-01-02	40528	40334	40062	40301	37373	39750	38240	38844	40380	40196	37901	40050	39699	37288	39417	38727	37327	38945	67	13239	79	38386	87	8112	40353	10332	79	80	142	40077	39915	39711	40273	40517	0	2324	38	38298	39040	50887
IDR1900041383-01-02	44833	43641	42971	43760	39276	42559	40956	41643	43906	43573	39992	43539	42807	39348	41960	41760	39590	41949	1989	15811	2400	40432	2092	10158	44019	11680	2453	2475	2413	42998	43388	42983	44105	44770	2324	0	2527	42387	43188	55851
IDR1900059546-01-02	43777	42605	41997	42731	38477	41626	40067	40753	42883	42574	39149	42563	41850	38549	41040	40821	38741	41026	53	14212	60	39479	71	8613	43009	10457	61	62	129	41985	42423	42056	43107	43726	38	2527	0	41340	42105	54666
IDR2100082231-01-02	22	27	25	25	23	24	24	23	26	26	25	25	23	23	25	26	21	11	33162	41805	39092	14	33443	40617	19	32933	39815	40158	39516	24	26	27	27	29	38298	42387	41340	0	19000	54523
IDR2200009464-01-01	20542	20061	19889	20212	18469	19764	19138	19419	20201	20150	18714	20137	19847	18444	19575	19448	18568	19519	33963	42527	39830	18855	34182	41550	20295	33511	40704	41127	40311	19868	20089	19941	20324	20513	39040	43188	42105	19000	0	55816
IDR2400002286-01-01	57810	56526	55549	56552	50399	54921	52404	53242	56736	56143	51377	56029	55044	50498	54114	53321	50649	53767	44767	55024	51929	52465	44694	52726	56742	44147	53022	53768	52414	55723	55642	54907	56639	57629	50887	55851	54666	54523	55816	0
Supplemental Table 4b. SNP matrix for Kyoto reference grouping.
	Kyoto	IDR2100017857-01-01-2	IDR2100019300-01-02
Kyoto	0	1545	1647
IDR2100017857-01-01-2	1545	0	2
IDR2100019300-01-02	1647	2	0
Supplemental Table 4c. SNP matrix for Hall reference grouping.
	Hall	142	A219	BAC-01-0032-4	BAC-09-1005	IDR1800047853-01-01	IDR2000276145-01-01	IDR2000277026-01-05	IDR2100035691-01-02	IDR2200054929-01-02
Hall	0	1791	4603	27925	6060	16354	56835	56797	187	24114
142	1791	0	5806	25873	6980	16103	52281	52289	1665	23045
A219	4603	5806	0	25571	2951	15281	51192	51134	4472	22089
BAC-01-0032-4	27925	25873	25571	0	26291	19955	56330	56418	27810	35598
BAC-09-1005	6060	6980	2951	26291	0	16091	54864	54840	5936	24913
IDR1800047853-01-01	16354	16103	15281	19955	16091	0	30786	30726	16250	17548
IDR2000276145-01-01	56835	52281	51192	56330	54864	30786	0	259	56692	57185
IDR2000277026-01-05	56797	52289	51134	56418	54840	30726	259	0	56653	57174
IDR2100035691-01-02	187	1665	4472	27810	5936	16250	56692	56653	0	23943
IDR2200054929-01-02	24114	23045	22089	35598	24913	17548	57185	57174	23943	0
Supplemental Table 4d. SNP matrix for CDC_67071 reference grouping
	CDC_67071	10302020Entire	10302020Lobate	97-32	A40-82	A7-95	A745-86	A79-82	A8-82	BAC-00-5100	BAC-00-5297	BAC-01-5706	BAC-03-2095-1	BAC-03-2095-2	BAC-07-3970	BAC-07-5854	BAC-07-7660	BAC-10-12574	BDL-08-CLN-0045	IDR1100012013	IDR1100026397	IDR1200008265	IDR1200008991	IDR1200017942	IDR1200019474	IDR1200034371	IDR1300002170	IDR1300004470	IDR1400016815	IDR1400021026	IDR1400039319	IDR1600002476-01-01	IDR1700002517-01-01	IDR1700019950-01-01	IDR1800005859-01-01	IDR1800010432-01-01	IDR1800036547-01-01	IDR1800036547-01-02	IDR1800036547-01-03	IDR1800045984-01-01	IDR1900041285-01-02	IDR1900052080-01-02	IDR2000013583-01-02	IDR2000067021-01-02	IDR2000148757-01-02	IDR2000187876-01-01	IDR2000203485-01-02	IDR2000211516-01-01	IDR2000232059-01-02
CDC_67071	0	75770	76044	41	31	37	56943	34	32	44	46	72714	73772	74347	72179	39	74408	56	71943	67619	75685	75422	77184	67042	65767	66596	1659	1620	66817	65980	49	67933	41	2458	49	108	51	50	49	72	67453	20	67781	65449	41	29	69518	69756	43
10302020Entire	75770	0	0	72070	61829	71386	65959	66050	64857	73131	72298	10482	10602	10876	82060	75551	15660	71157	81930	77761	31610	17127	17505	78481	77365	78750	71755	69595	76426	75343	73117	80088	75459	69735	74191	74798	72407	72452	72756	74908	79242	72049	80283	76134	75629	75718	80294	80422	75732
10302020Lobate	76044	0	0	72336	62054	71642	66105	66293	65115	73398	72564	10483	10604	10874	82258	75824	15689	71405	82124	77957	31700	17147	17522	78655	77541	78934	72002	69847	76615	75531	73391	80256	75731	69985	74447	75069	72674	72719	73019	75182	79407	72311	80464	76303	75909	75993	80476	80608	76006
97-32	41	72070	72336	0	33	17	55447	35	34	17	18	70774	71504	71224	68653	34	71219	30	68413	65052	72777	73516	74257	64986	64218	64405	1627	1594	65497	64208	46	64904	39	2415	26	80	22	22	22	41	63982	15	64334	62131	30	31	66082	66292	24
A40-82	31	61829	62054	33	0	31	52345	0	1	34	34	61194	61727	61534	59248	20	62130	43	59024	57410	62670	62613	63047	56548	55967	56337	1453	1424	57654	56773	27	56301	18	2274	39	70	39	39	39	53	55494	12	55630	53921	42	16	57043	57224	38
A7-95	37	71386	71642	17	31	0	55700	30	27	16	17	69986	70802	70652	67980	31	70764	29	67736	64671	71873	72469	73337	64056	63289	63831	1621	1577	64771	63664	37	64359	31	2404	22	81	25	25	25	38	63368	16	63730	61595	33	27	65451	65660	27
A745-86	56943	65959	66105	55447	52345	55700	0	54354	52770	56327	56448	64583	65131	65265	29	56859	66697	55889	25	26	65741	65966	66671	20382	20071	20322	55604	54827	28	24	56012	18614	56848	54649	56771	56830	56330	56414	56340	56828	19779	54377	20106	29	56790	56839	20648	20677	56876
A79-82	34	66050	66293	35	0	30	54354	0	1	33	32	65076	65716	65579	62775	21	66379	45	62525	60718	66493	66522	67164	59669	58855	59585	1527	1500	60572	59784	27	59613	20	2352	39	83	40	40	40	52	58721	13	58928	57392	41	17	60504	60703	37
A8-82	32	64857	65115	34	1	27	52770	1	0	28	28	64173	64672	64470	62035	20	64953	40	61807	59915	65743	65846	66257	58986	58327	58664	1485	1469	60132	59016	23	58709	18	2310	34	68	35	35	35	48	58151	11	58138	56936	40	15	59637	59833	36
BAC-00-5100	44	73131	73398	17	34	16	56327	33	28	0	0	71222	72055	72239	69747	35	72556	24	69500	66190	73558	72942	74206	65574	64386	65288	1571	1530	65851	65001	41	65712	34	2411	20	68	20	20	20	35	65036	15	65291	63300	29	30	67107	67312	23
BAC-00-5297	46	72298	72564	18	34	17	56448	32	28	0	0	70423	71347	71548	68991	36	72120	25	68752	65787	72534	72062	73253	64703	63610	64666	1570	1531	65147	64404	42	65129	35	2395	20	67	19	19	19	34	64321	16	64589	62713	30	31	66306	66515	24
BAC-01-5706	72714	10482	10483	70774	61194	69986	64583	65076	64173	71222	70423	0	28	28	78472	72620	16276	69865	78342	75139	31231	17370	17682	76844	75871	76626	70237	68585	75017	73620	71311	77054	72443	68865	71632	72069	70630	70596	71046	72173	75898	69555	76926	72782	72566	72657	76992	77123	72669
BAC-03-2095-1	73772	10602	10604	71504	61727	70802	65131	65716	64672	72055	71347	28	0	1	79407	73612	16448	70607	79244	75755	31553	17556	17930	77550	76542	77454	71029	69221	75504	74155	72178	77969	73582	69478	72616	73070	71334	71337	71869	73249	76931	70287	77901	73688	73600	73693	77962	78095	73724
BAC-03-2095-2	74347	10876	10874	71224	61534	70652	65265	65579	64470	72239	71548	28	1	0	80353	74173	16609	70498	80221	76473	31744	17544	18025	77677	76469	77801	70907	68925	75373	74221	72210	78764	74123	69064	73111	73598	71590	71635	71906	73742	77854	70714	78817	74741	74177	74284	78796	78926	74297
BAC-07-3970	72179	82060	82258	68653	59248	67980	29	62775	62035	69747	68991	78472	79407	80353	0	71897	81005	67606	17	14	80971	80031	81940	25100	24260	24698	68434	66342	17	15	69871	23206	71950	66479	70636	71281	68872	68926	69160	71431	24606	68937	25014	46	71909	72030	26020	26064	72074
BAC-07-5854	39	75551	75824	34	20	31	56859	21	20	35	36	72620	73612	74173	71897	0	74326	47	71654	67498	75506	75175	76883	66857	65578	66513	1655	1613	66650	65850	29	67619	22	2454	43	106	44	44	43	58	67122	13	67471	65283	45	17	69244	69457	41
BAC-07-7660	74408	15660	15689	71219	62130	70764	66697	66379	64953	72556	72120	16276	16448	16609	81005	74326	0	71016	80837	77726	32174	5941	6040	77991	76890	78424	71208	69345	76166	75245	72402	79329	74310	69394	73687	74035	72055	72053	72079	73976	78224	70741	79206	75309	74262	74344	79405	79522	74370
BAC-10-12574	56	71157	71405	30	43	29	55889	45	40	24	25	69865	70607	70498	67606	47	71016	0	67365	64756	71744	71609	72538	64048	63132	63866	1575	1536	64702	63803	53	64107	46	2418	32	76	32	32	32	46	63234	28	63421	61483	41	42	65111	65322	36
BDL-08-CLN-0045	71943	81930	82124	68413	59024	67736	25	62525	61807	69500	68752	78342	79244	80221	17	71654	80837	67365	0	10	80821	79849	81768	25068	24258	24684	68189	66085	11	8	69646	23182	71712	66221	70379	71023	68643	68692	68908	71192	24613	68759	25002	44	71668	71798	26024	26066	71841
IDR1100012013	67619	77761	77957	65052	57410	64671	26	60718	59915	66190	65787	75139	75755	76473	14	67498	77726	64756	10	0	76964	76605	78044	23811	23155	23577	65010	63488	11	8	66024	21965	67492	63537	67006	67318	65659	65762	65791	67294	23195	64639	23570	35	67385	67487	24433	24480	67527
IDR1100026397	75685	31610	31700	72777	62670	71873	65741	66493	65743	73558	72534	31231	31553	31744	80971	75506	32174	71744	80821	76964	0	31835	32440	78910	77726	78849	72231	70262	76389	75210	73806	79534	75314	70333	74107	74690	72800	72792	73186	74934	78642	72476	79485	75098	75476	75627	80021	80154	75647
IDR1200008265	75422	17127	17147	73516	62613	72469	65966	66522	65846	72942	72062	17370	17556	17544	80031	75175	5941	71609	79849	76605	31835	0	0	78360	77522	78101	72201	70469	76640	75144	73293	78362	74285	70715	73322	73708	73129	73091	73495	73903	77172	72144	78185	74066	75125	75363	78498	78656	75336
IDR1200008991	77184	17505	17522	74257	63047	73337	66671	67164	66257	74206	73253	17682	17930	18025	81940	76883	6040	72538	81768	78044	32440	0	0	79497	78318	79452	73002	70961	77301	76084	74436	80085	75975	71118	74777	75291	74345	74292	74689	75513	79052	73675	80066	75931	76886	77128	80299	80448	77096
IDR1200017942	67042	78481	78655	64986	56548	64056	20382	59669	58986	65574	64703	76844	77550	77677	25100	66857	77991	64048	25068	23811	78910	78360	79497	0	3862	3891	64639	62926	23760	23876	65859	3433	66840	62454	65866	66355	64760	64660	65154	66593	3799	64025	3856	22631	66866	66903	10172	10179	66942
IDR1200019474	65767	77365	77541	64218	55967	63289	20071	58855	58327	64386	63610	75871	76542	76469	24260	65578	76890	63132	24258	23155	77726	77522	78318	3862	0	1060	63678	62177	23272	23268	64761	3629	65505	61806	64639	65002	63698	63662	64132	65264	40	62887	13	21947	65563	65638	9242	9249	65659
IDR1200034371	66596	78750	78934	64405	56337	63831	20322	59585	58664	65288	64666	76626	77454	77801	24698	66513	78424	63866	24684	23577	78849	78101	79452	3891	1060	0	64030	62318	23467	23553	65350	3393	66539	61949	65772	66114	64508	64562	64938	66325	1085	63394	1090	22348	66456	66553	10361	10368	66558
IDR1300002170	1659	71755	72002	1627	1453	1621	55604	1527	1485	1571	1570	70237	71029	70907	68434	1655	71208	1575	68189	65010	72231	72201	73002	64639	63678	64030	0	1	65127	64019	1593	64359	1592	896	1580	1557	1619	1631	1644	1598	63614	1630	63921	62009	1655	1650	65695	65910	1651
IDR1300004470	1620	69595	69847	1594	1424	1577	54827	1500	1469	1530	1531	68585	69221	68925	66342	1613	69345	1536	66085	63488	70262	70469	70961	62926	62177	62318	1	0	63924	62671	1558	62442	1555	894	1541	1513	1573	1585	1594	1554	61557	1587	61875	60067	1609	1608	63563	63767	1603
IDR1400016815	66817	76426	76615	65497	57654	64771	28	60572	60132	65851	65147	75017	75504	75373	17	66650	76166	64702	11	11	76389	76640	77301	23760	23272	23467	65127	63924	0	11	66047	21686	66678	64171	66016	66411	65245	65222	65481	66462	22940	64259	23320	39	66557	66679	24098	24135	66714
IDR1400021026	65980	75343	75531	64208	56773	63664	24	59784	59016	65001	64404	73620	74155	74221	15	65850	75245	63803	8	8	75210	75144	76084	23876	23268	23553	64019	62671	11	0	64983	21852	65850	62771	65277	65620	64380	64370	64532	65670	23056	63387	23430	37	65728	65851	23508	23548	65888
IDR1400039319	49	73117	73391	46	27	37	56012	27	23	41	42	71311	72178	72210	69871	29	72402	53	69646	66024	73806	73293	74436	65859	64761	65350	1593	1558	66047	64983	0	65816	26	2432	48	95	49	49	49	63	65196	18	65395	63325	49	24	67229	67443	46
IDR1600002476-01-01	67933	80088	80256	64904	56301	64359	18614	59613	58709	65712	65129	77054	77969	78764	23206	67619	79329	64107	23182	21965	79534	78362	80085	3433	3629	3393	64359	62442	21686	21852	65816	0	67631	62056	66563	66922	65119	65182	65434	67179	3645	64357	3781	20826	67638	67829	9698	9725	67813
IDR1700002517-01-01	41	75459	75731	39	18	31	56848	20	18	34	35	72443	73582	74123	71950	22	74310	46	71712	67492	75314	74285	75975	66840	65505	66539	1592	1555	66678	65850	26	67631	0	2440	41	91	42	42	42	57	67288	11	67437	65330	43	16	69185	69395	39
IDR1700019950-01-01	2458	69735	69985	2415	2274	2404	54649	2352	2310	2411	2395	68865	69478	69064	66479	2454	69394	2418	66221	63537	70333	70715	71118	62454	61806	61949	896	894	64171	62771	2432	62056	2440	0	2423	2400	2411	2425	2430	2439	61116	2427	61440	60054	2449	2448	63195	63403	2443
IDR1800005859-01-01	49	74191	74447	26	39	22	56771	39	34	20	20	71632	72616	73111	70636	43	73687	32	70379	67006	74107	73322	74777	65866	64639	65772	1580	1541	66016	65277	48	66563	41	2423	0	77	27	27	28	42	65986	21	66208	64159	37	37	67946	68167	31
IDR1800010432-01-01	108	74798	75069	80	70	81	56830	83	68	68	67	72069	73070	73598	71281	106	74035	76	71023	67318	74690	73708	75291	66355	65002	66114	1557	1513	66411	65620	95	66922	91	2400	77	0	87	86	87	90	66443	80	66680	64695	99	100	68477	68692	94
IDR1800036547-01-01	51	72407	72674	22	39	25	56330	40	35	20	19	70630	71334	71590	68872	44	72055	32	68643	65659	72800	73129	74345	64760	63698	64508	1619	1573	65245	64380	49	65119	42	2411	27	87	0	0	0	43	64185	24	64556	62495	38	40	66315	66529	32
IDR1800036547-01-02	50	72452	72719	22	39	25	56414	40	35	20	19	70596	71337	71635	68926	44	72053	32	68692	65762	72792	73091	74292	64660	63662	64562	1631	1585	65222	64370	49	65182	42	2425	27	86	0	0	0	42	64213	24	64603	62583	38	40	66365	66577	32
IDR1800036547-01-03	49	72756	73019	22	39	25	56340	40	35	20	19	71046	71869	71906	69160	43	72079	32	68908	65791	73186	73495	74689	65154	64132	64938	1644	1594	65481	64532	49	65434	42	2430	28	87	0	0	0	42	64554	24	64883	62740	37	40	66682	66889	32
IDR1800045984-01-01	72	74908	75182	41	53	38	56828	52	48	35	34	72173	73249	73742	71431	58	73976	46	71192	67294	74934	73903	75513	66593	65264	66325	1598	1554	66462	65670	63	67179	57	2439	42	90	43	42	42	0	66749	37	66962	64861	31	53	68713	68934	27
IDR1900041285-01-02	67453	79242	79407	63982	55494	63368	19779	58721	58151	65036	64321	75898	76931	77854	24606	67122	78224	63234	24613	23195	78642	77172	79052	3799	40	1085	63614	61557	22940	23056	65196	3645	67288	61116	65986	66443	64185	64213	64554	66749	0	63997	50	22797	67225	67411	9344	9354	67380
IDR1900052080-01-02	20	72049	72311	15	12	16	54377	13	11	15	16	69555	70287	70714	68937	13	70741	28	68759	64639	72476	72144	73675	64025	62887	63394	1630	1587	64259	63387	18	64357	11	2427	21	80	24	24	24	37	63997	0	64286	62417	30	8	66056	66253	26
IDR2000013583-01-02	67781	80283	80464	64334	55630	63730	20106	58928	58138	65291	64589	76926	77901	78817	25014	67471	79206	63421	25002	23570	79485	78185	80066	3856	13	1090	63921	61875	23320	23430	65395	3781	67437	61440	66208	66680	64556	64603	64883	66962	50	64286	0	22944	67574	67677	9655	9663	67678
IDR2000067021-01-02	65449	76134	76303	62131	53921	61595	29	57392	56936	63300	62713	72782	73688	74741	46	65283	75309	61483	44	35	75098	74066	75931	22631	21947	22348	62009	60067	39	37	63325	20826	65330	60054	64159	64695	62495	62583	62740	64861	22797	62417	22944	0	65384	65410	23610	23643	65430
IDR2000148757-01-02	41	75629	75909	30	42	33	56790	41	40	29	30	72566	73600	74177	71909	45	74262	41	71668	67385	75476	75125	76886	66866	65563	66456	1655	1609	66557	65728	49	67638	43	2449	37	99	38	38	37	31	67225	30	67574	65384	0	40	69309	69548	17
IDR2000187876-01-01	29	75718	75993	31	16	27	56839	17	15	30	31	72657	73693	74284	72030	17	74344	42	71798	67487	75627	75363	77128	66903	65638	66553	1650	1608	66679	65851	24	67829	16	2448	37	100	40	40	40	53	67411	8	67677	65410	40	0	69417	69627	36
IDR2000203485-01-02	69518	80294	80476	66082	57043	65451	20648	60504	59637	67107	66306	76992	77962	78796	26020	69244	79405	65111	26024	24433	80021	78498	80299	10172	9242	10361	65695	63563	24098	23508	67229	9698	69185	63195	67946	68477	66315	66365	66682	68713	9344	66056	9655	23610	69309	69417	0	0	69420
IDR2000211516-01-01	69756	80422	80608	66292	57224	65660	20677	60703	59833	67312	66515	77123	78095	78926	26064	69457	79522	65322	26066	24480	80154	78656	80448	10179	9249	10368	65910	63767	24135	23548	67443	9725	69395	63403	68167	68692	66529	66577	66889	68934	9354	66253	9663	23643	69548	69627	0	0	69657
IDR2000232059-01-02	43	75732	76006	24	38	27	56876	37	36	23	24	72669	73724	74297	72074	41	74370	36	71841	67527	75647	75336	77096	66942	65659	66558	1651	1603	66714	65888	46	67813	39	2443	31	94	32	32	32	27	67380	26	67678	65430	17	36	69420	69657	0
IDR2100009356-01-02	41	75574	75849	17	30	15	56837	28	26	9	10	72467	73593	74179	72035	33	74319	24	71803	67490	75430	74173	75915	66899	65488	66510	1576	1533	66680	65852	38	67544	31	2417	20	69	20	20	20	34	67252	15	67475	65413	29	27	69243	69451	24
IDR2100019670-01-02	69392	81474	81645	65850	56922	65211	20398	60263	59490	66879	66141	78116	79118	80032	25478	68990	80400	65025	25480	23976	80845	79361	81237	3949	120	1062	65388	63316	23751	23876	67039	3733	69144	62905	67824	68262	66014	66024	66376	68604	88	65784	113	23060	69095	69291	9759	9776	69266
IDR2200014383-01-02	62	75586	75861	45	35	43	56876	37	38	26	27	72472	73597	74168	72092	55	74350	39	71849	67538	75450	74170	75912	66936	65506	66517	1554	1512	66730	65898	47	67519	40	2396	34	75	47	47	47	49	67231	42	67467	65422	56	49	69253	69484	51
IDR2300017054-01-02	38	75590	75863	21	27	18	56865	26	24	15	16	72477	73643	74213	72075	32	74352	28	71829	67519	75443	74350	76092	66936	65571	66561	1580	1537	66710	65880	37	67722	30	2421	23	72	23	23	23	37	67420	18	67557	65423	32	26	69290	69523	27
IDR2300025427-01-02	51	75702	75975	27	40	30	56845	38	38	26	27	72634	73683	74260	72038	43	74331	39	71797	67490	75602	75236	76999	66910	65629	66520	1654	1606	66684	65846	48	67716	41	2446	34	97	35	35	35	30	67289	29	67631	65395	20	38	69396	69629	11
IDR2300051806-01-02	1649	75857	76127	1578	1445	1582	56825	1556	1473	1627	1626	72792	73802	74367	72029	1650	74445	1622	71797	67476	75526	75293	77054	66736	65405	66293	54	54	66685	65841	1626	67524	1653	929	1642	1655	1596	1624	1629	1660	66942	1616	67378	65321	1651	1644	69257	69496	1646
IDR2300064422-01-01	34	75580	75851	17	30	20	56865	30	28	17	18	72468	73612	74187	72068	33	74343	29	71828	67515	75439	74308	76052	66933	65559	66554	1582	1538	66707	65877	38	67690	31	2423	25	74	25	25	25	39	67385	20	67544	65420	34	27	69292	69523	29
IDR2400001368-01-01	68171	80897	81082	64844	56042	64174	20392	59324	58555	65804	65107	77475	78499	79398	25485	67802	79847	64023	25454	23983	80260	78837	80719	3986	1101	16	64335	62321	23730	23849	65968	3545	67956	61888	66690	67100	64935	64969	65293	67434	1115	64636	1139	23073	67888	68083	10741	10750	68054
IDR2400021865-01-02	60347	9126	9123	57667	50199	56933	54062	53342	53153	58658	57900	18	24	23	66642	60199	13957	57267	66543	63344	26616	14628	14978	64243	63255	64246	57657	56013	62432	61455	58801	65093	60226	56014	59277	59740	57986	57878	58113	59788	65370	58722	65537	63569	60273	60303	65327	65419	60314
IDR2400021982-01-02	75007	32814	32901	71525	61633	70804	64997	65373	64520	72547	71633	31254	31635	32008	80737	74825	33272	70574	80614	76433	6562	32526	33265	77904	76636	78009	71040	69011	75354	74317	72668	79185	74772	69073	73541	74072	71856	71882	72047	74235	78491	71865	79251	75090	74832	74969	79786	79902	74988
IDR2400043355	101	75743	76017	84	86	85	56904	89	87	84	83	72679	73695	74274	72114	100	74380	93	71871	67558	75646	75205	76965	66975	65653	66533	1621	1575	66750	65917	104	67663	99	2416	93	94	91	91	91	107	67265	81	67631	65438	101	95	69402	69639	96
Supplemental Table 4e. SNP matrix for Alaska reference grouping.
	Alaska	87-810	87-818	BAC-00-5786	BAC-00-5795	BAC-00-5930	BAC-01-0255	BAC-01-4078	BAC-01-5355	BAC-01-5541	BAC-01-5607	BAC-01-5702	BAC-02-3110	BAC-02-3125	BAC-02-3329	BAC-02-6392	BAC-02-6430	BAC-02-6431	BAC-02-6437	BAC-02-6438	BAC-03-6093	BAC-03-6339	BAC-03-6679	BAC-03-6680	BAC-03-6682	BAC-04-14852	BAC-04-14853	BAC-04-15232	BAC-04-15234	BAC-04-16057	BAC-04-16058	BAC-05-8216	BAC-05-8217	BAC-05-8219	BAC-05-8220	BAC-05-9287	BAC-05-9292	BAC-05-9293	BAC-05-9294	BAC-05-9295	BAC-05-9299	BAC-06-8839	BAC-06-9015	BAC-06-9016	BAC-06-9017	BAC-06-9018	BAC-07-2644	BAC-07-8231-1	BAC-07-8232-1
Alaska	0	188	188	19663	40194	19929	19430	19541	13647	16096	39939	14070	18433	18245	18330	24318	13156	39929	40130	24939	20086	41005	24915	40317	40460	18873	40451	17387	39767	17123	19603	17169	40075	40283	16421	18069	19981	33741	19258	19750	19231	40972	19822	40420	19654	19993	19876	19672	19841
87-810	188	0	9	19192	39164	19439	18791	19086	13211	15747	39603	13883	18159	18003	17771	24130	12919	39390	39825	24289	19593	40673	24398	40004	40112	18381	39385	17189	39416	16845	19152	16732	39698	39784	16091	17443	19481	33348	18561	19040	18866	40537	19318	39384	19176	19490	19169	19517	19680
87-818	188	9	0	19286	39316	19493	18881	19188	13314	15915	39762	13954	18218	18062	17856	24225	12970	39523	39970	24633	19654	40831	24742	40135	40274	18476	39563	17213	39624	16983	19245	16841	39930	39918	16162	17533	19578	33509	18678	19136	18928	40695	19416	39573	19271	19591	19263	19591	19726
BAC-00-5786	19663	19192	19286	0	39093	15155	95	0	15494	19344	39196	17098	17595	17543	5576	25772	0	39004	39337	27206	15218	39773	27405	39482	39376	5450	39282	17195	38829	20028	0	4	39003	38981	16076	95	0	33022	116	123	4	39651	0	39014	0	4	97	18155	18298
BAC-00-5795	40194	39164	39316	39093	0	40350	39121	39130	38794	38321	23233	37957	38271	38137	37919	39599	29179	23378	23393	41869	40424	23486	41865	23429	23718	38890	1	37536	23989	38516	39106	34218	24132	23316	35140	36590	39309	19421	37801	38556	38568	23454	39299	296	39224	39359	39408	38754	38945
BAC-00-5930	19929	19439	19493	15155	40350	0	15166	15130	17282	20076	39435	17484	17663	17544	14461	25755	11115	39392	39599	27891	2	40509	28047	39773	40086	14698	40538	16994	39082	19873	15150	13413	39344	39653	16240	14296	15258	33583	14707	15048	14876	40448	15240	40377	15189	15280	15344	17633	17800
BAC-01-0255	19430	18791	18881	95	39121	15166	0	99	15537	19255	39064	17135	17467	17379	5619	25720	65	38931	39240	27209	15223	39703	27342	39365	39256	5431	39287	17013	38734	20000	89	99	38924	38967	15987	1	97	32966	0	9	94	39551	96	38923	89	99	2	18086	18210
BAC-01-4078	19541	19086	19188	0	39130	15130	99	0	15398	19343	39180	17099	17586	17533	5532	25846	10	39005	39312	27240	15189	39798	27435	39451	39365	5416	39308	17171	38752	20024	0	6	38972	38965	16099	95	0	32974	121	120	4	39689	0	39021	0	4	102	18170	18295
BAC-01-5355	13647	13211	13314	15494	38794	17282	15537	15398	0	15449	37977	13753	18195	18091	15099	23058	10848	37957	38160	24322	17335	39665	24433	38332	38950	15406	39042	17341	38380	16161	15451	13556	38664	38345	16412	14492	15656	32311	15153	15551	15123	39613	15605	38858	15485	15683	15795	19132	19316
BAC-01-5541	16096	15747	15915	19344	38321	20076	19255	19343	15449	0	39744	13661	19269	19142	18554	23969	13768	39527	39901	24207	20155	40154	24386	39996	40428	18955	38458	18979	39126	12906	19335	16938	39335	40205	17972	18030	19508	33504	18709	19185	19052	40077	19466	38268	19426	19526	19507	20718	20836
BAC-01-5607	39939	39603	39762	39196	23233	39435	39064	39180	37977	39744	0	38341	38169	38062	37958	40737	29184	19	18	41415	39519	7116	41647	17	14473	38661	23271	37607	15136	38672	39168	34537	15248	10841	35326	36607	39399	12636	37859	38701	38656	7126	39296	23141	39268	39397	39289	38061	38214
BAC-01-5702	14070	13883	13954	17098	37957	17484	17135	17099	13753	13661	38341	0	17677	17567	16109	23823	12166	38108	38513	25233	17553	39150	25431	38645	39087	16542	38147	17203	38369	15269	17109	15041	38600	38636	16016	16023	17228	32820	16512	16942	16886	38976	17192	37981	17168	17256	17279	18389	18559
BAC-02-3110	18433	18159	18218	17595	38271	17663	17467	17586	18195	19269	38169	17677	0	3	16900	26052	12483	37908	38347	27828	17684	39581	27818	38548	39030	17409	38522	2003	38345	20479	17549	15370	38612	38829	2474	16325	17748	32746	16953	17401	17286	39457	17718	38513	17640	17770	17738	6139	6174
BAC-02-3125	18245	18003	18062	17543	38137	17544	17379	17533	18091	19142	38062	17567	3	0	16752	26006	12481	37802	38243	27774	17561	39470	27759	38439	38906	17260	38383	1994	38245	20369	17498	15336	38512	38710	2456	16238	17689	32614	16850	17288	17247	39334	17653	38440	17598	17699	17629	6128	6160
BAC-02-3329	18330	17771	17856	5576	37919	14461	5619	5532	15099	18554	37958	16109	16900	16752	0	25419	3965	37853	37998	26400	14474	38674	26358	37974	38506	243	37971	16384	37809	19251	5560	5009	37894	37926	15719	5352	5604	32867	5530	5630	5521	38740	5606	37983	5545	5619	5667	17709	17762
BAC-02-6392	24318	24130	24225	25772	39599	25755	25720	25846	23058	23969	40737	23823	26052	26006	25419	0	18841	40530	40850	21968	25851	40854	22094	40860	41539	25616	39738	25650	40337	21992	25784	23183	40551	40899	24407	24364	25899	35134	25249	25655	25411	40777	25888	39330	25857	25936	25896	26667	26722
BAC-02-6430	13156	12919	12970	0	29179	11115	65	10	10848	13768	29184	12166	12483	12481	3965	18841	0	29068	29342	19774	11144	29584	19944	29454	29281	3851	29376	12211	28779	14417	0	3	28932	29060	11371	63	0	24568	79	82	3	29481	2	29114	10	2	68	13170	13269
BAC-02-6431	39929	39390	39523	39004	23378	39392	38931	39005	37957	39527	19	38108	37908	37802	37853	40530	29068	0	18	41229	39484	7092	41418	22	14450	38537	23404	37354	15102	38507	39001	34512	15198	10780	35201	36538	39221	12626	37736	38562	38496	7117	39109	23277	39087	39204	39165	37866	38047
BAC-02-6437	40130	39825	39970	39337	23393	39599	39240	39312	38160	39901	18	38513	38347	38243	37998	40850	29342	18	0	41630	39676	7165	41850	3	14475	38832	23415	37803	15315	38811	39304	34549	15413	10883	35403	36667	39529	12641	37902	38749	38797	7126	39434	23270	39406	39530	39485	38245	38469
BAC-02-6438	24939	24289	24633	27206	41869	27891	27209	27240	24322	24207	41415	25233	27828	27774	26400	21968	19774	41229	41630	0	27990	42464	1	41841	42042	26820	42111	27145	40942	22849	27239	23891	41212	41991	25559	25443	27352	34762	26343	26968	26731	42305	27322	41748	27310	27372	27403	28010	28227
BAC-03-6093	20086	19593	19654	15218	40424	2	15223	15189	17335	20155	39519	17553	17684	17561	14474	25851	11144	39484	39676	27990	0	40585	28119	39834	40145	14739	40618	17055	39145	20013	15199	13473	39378	39734	16296	14364	15309	33687	14761	15104	14940	40535	15293	40508	15246	15335	15401	17625	17778
BAC-03-6339	41005	40673	40831	39773	23486	40509	39703	39798	39665	40154	7116	39150	39581	39470	38674	40854	29584	7092	7165	42464	40585	0	42716	7197	14763	39649	23537	38921	14168	39785	39746	34805	14267	12110	36294	37039	39906	13601	38320	39023	39188	25	39876	23621	39817	39927	39891	38764	39062
BAC-03-6679	24915	24398	24742	27405	41865	28047	27342	27435	24433	24386	41647	25431	27818	27759	26358	22094	19944	41418	41850	1	28119	42716	0	42083	42223	27012	42135	27115	41156	23007	27425	24022	41449	42127	25476	25513	27596	34764	26475	27109	26936	42543	27535	41959	27495	27625	27560	28006	28229
BAC-03-6680	40317	40004	40135	39482	23429	39773	39365	39451	38332	39996	17	38645	38548	38439	37974	40860	29454	22	3	41841	39834	7197	42083	0	14564	38960	23471	37906	15350	38837	39445	34558	15485	10958	35388	36654	39693	12645	37944	38805	38896	7155	39598	23355	39567	39699	39641	38381	38675
BAC-03-6682	40460	40112	40274	39376	23718	40086	39256	39365	38950	40428	14473	39087	39030	38906	38506	41539	29281	14450	14475	42042	40145	14763	42223	14564	0	39381	23761	38315	16497	39427	39348	34523	16658	14287	35844	36701	39502	13397	37912	38672	38839	14778	39451	23827	39403	39518	39418	38676	38864
BAC-04-14852	18873	18381	18476	5450	38890	14698	5431	5416	15406	18955	38661	16542	17409	17260	243	25616	3851	38537	38832	26820	14739	39649	27012	38960	39381	0	39027	16865	38666	19543	5431	4867	38874	38801	15975	5171	5483	32920	5307	5415	5370	39671	5482	38631	5426	5497	5488	18262	18389
BAC-04-14853	40451	39385	39563	39282	1	40538	39287	39308	39042	38458	23271	38147	38522	38383	37971	39738	29376	23404	23415	42111	40618	23537	42135	23471	23761	39027	0	37721	24047	38649	39293	34284	24221	23363	35240	36667	39524	19451	37902	38679	38704	23516	39498	311	39415	39571	39606	38940	39206
BAC-04-15232	17387	17189	17213	17195	37536	16994	17013	17171	17341	18979	37607	17203	2003	1994	16384	25650	12211	37354	37803	27145	17055	38921	27115	37906	38315	16865	37721	0	37803	19941	17138	15080	38006	38119	551	15968	17258	31791	16461	16875	16968	38770	17254	37839	17223	17277	17222	6468	6520
BAC-04-15234	39767	39416	39624	38829	23989	39082	38734	38752	38380	39126	15136	38369	38345	38245	37809	40337	28779	15102	15315	40942	39145	14168	41156	15350	16497	38666	24047	37803	0	38710	38801	34148	3	16459	35330	36256	38873	14301	37308	38056	38277	14147	38864	24110	38799	38896	38897	37635	37909
BAC-04-16057	17123	16845	16983	20028	38516	19873	20000	20024	16161	12906	38672	15269	20479	20369	19251	21992	14417	38507	38811	22849	20013	39785	23007	38837	39427	19543	38649	19941	38710	0	20016	17913	38899	39295	18773	18981	20118	32959	19441	19891	19802	39621	20081	38486	20068	20134	20142	20784	20877
BAC-04-16058	19603	19152	19245	0	39106	15150	89	0	15451	19335	39168	17109	17549	17498	5560	25784	0	39001	39304	27239	15199	39746	27425	39445	39348	5431	39293	17138	38801	20016	0	4	38985	38942	16033	88	0	32967	109	121	4	39624	0	39021	0	2	90	18139	18281
BAC-05-8216	17169	16732	16841	4	34218	13413	99	6	13556	16938	34537	15041	15370	15336	5009	23183	3	34512	34549	23891	13473	34805	24022	34558	34523	4867	34284	15080	34148	17913	4	0	34152	34143	14636	94	4	31150	120	128	7	34742	6	34057	6	8	101	15897	15896
BAC-05-8217	40075	39698	39930	39003	24132	39344	38924	38972	38664	39335	15248	38600	38612	38512	37894	40551	28932	15198	15413	41212	39378	14267	41449	15485	16658	38874	24221	38006	3	38899	38985	34152	0	16569	35445	36306	39143	14332	37538	38309	38371	14251	39094	24280	39019	39160	39149	37903	38171
BAC-05-8219	40283	39784	39918	38981	23316	39653	38967	38965	38345	40205	10841	38636	38829	38710	37926	40899	29060	10780	10883	41991	39734	12110	42127	10958	14287	38801	23363	38119	16459	39295	38942	34143	16569	0	35650	36481	39079	12687	37425	38220	38494	12129	39035	23385	38990	39089	39130	38403	38698
BAC-05-8220	16421	16091	16162	16076	35140	16240	15987	16099	16412	17972	35326	16016	2474	2456	15719	24407	11371	35201	35403	25559	16296	36294	25476	35388	35844	15975	35240	551	35330	18773	16033	14636	35445	35650	0	15371	16121	31031	15579	15960	15926	36215	16133	35315	16119	16135	16130	6670	6699
BAC-05-9287	18069	17443	17533	95	36590	14296	1	95	14492	18030	36607	16023	16325	16238	5352	24364	63	36538	36667	25443	14364	37039	25513	36654	36701	5171	36667	15968	36256	18981	88	94	36306	36481	15371	0	98	32180	1	8	95	36935	96	36360	89	101	0	16891	16936
BAC-05-9292	19981	19481	19578	0	39309	15258	97	0	15656	19508	39399	17228	17748	17689	5604	25899	0	39221	39529	27352	15309	39906	27596	39693	39502	5483	39524	17258	38873	20118	0	4	39143	39079	16121	98	0	32994	119	120	4	39803	0	39181	0	2	100	18304	18450
BAC-05-9293	33741	33348	33509	33022	19421	33583	32966	32974	32311	33504	12636	32820	32746	32614	32867	35134	24568	12626	12641	34762	33687	13601	34764	12645	13397	32920	19451	31791	14301	32959	32967	31150	14332	12687	31031	32180	32994	0	32023	32606	32875	13611	32985	19313	32966	33010	32974	32197	32254
BAC-05-9294	19258	18561	18678	116	37801	14707	0	121	15153	18709	37859	16512	16953	16850	5530	25249	79	37736	37902	26343	14761	38320	26475	37944	37912	5307	37902	16461	37308	19441	109	120	37538	37425	15579	1	119	32023	0	3	114	38187	117	37548	110	121	2	17455	17471
BAC-05-9295	19750	19040	19136	123	38556	15048	9	120	15551	19185	38701	16942	17401	17288	5630	25655	82	38562	38749	26968	15104	39023	27109	38805	38672	5415	38679	16875	38056	19891	121	128	38309	38220	15960	8	120	32606	3	0	115	38905	118	38304	111	129	3	17899	17941
BAC-05-9299	19231	18866	18928	4	38568	14876	94	4	15123	19052	38656	16886	17286	17247	5521	25411	3	38496	38797	26731	14940	39188	26936	38896	38839	5370	38704	16968	38277	19802	4	7	38371	38494	15926	95	4	32875	114	115	0	39070	4	38441	4	6	96	17887	18024
BAC-06-8839	40972	40537	40695	39651	23454	40448	39551	39689	39613	40077	7126	38976	39457	39334	38740	40777	29481	7117	7126	42305	40535	25	42543	7155	14778	39671	23516	38770	14147	39621	39624	34742	14251	12129	36215	36935	39803	13611	38187	38905	39070	0	39779	23542	39702	39827	39759	38606	38904
BAC-06-9015	19822	19318	19416	0	39299	15240	96	0	15605	19466	39296	17192	17718	17653	5606	25888	2	39109	39434	27322	15293	39876	27535	39598	39451	5482	39498	17254	38864	20081	0	6	39094	39035	16133	96	0	32985	117	118	4	39779	0	39158	0	4	98	18266	18412
BAC-06-9016	40420	39384	39573	39014	296	40377	38923	39021	38858	38268	23141	37981	38513	38440	37983	39330	29114	23277	23270	41748	40508	23621	41959	23355	23827	38631	311	37839	24110	38486	39021	34057	24280	23385	35315	36360	39181	19313	37548	38304	38441	23542	39158	0	39086	39229	39186	38938	39207
BAC-06-9017	19654	19176	19271	0	39224	15189	89	0	15485	19426	39268	17168	17640	17598	5545	25857	10	39087	39406	27310	15246	39817	27495	39567	39403	5426	39415	17223	38799	20068	0	6	39019	38990	16119	89	0	32966	110	111	4	39702	0	39086	0	4	92	18229	18374
BAC-06-9018	19993	19490	19591	4	39359	15280	99	4	15683	19526	39397	17256	17770	17699	5619	25936	2	39204	39530	27372	15335	39927	27625	39699	39518	5497	39571	17277	38896	20134	2	8	39160	39089	16135	101	2	33010	121	129	6	39827	4	39229	4	0	102	18320	18465
BAC-07-2644	19876	19169	19263	97	39408	15344	2	102	15795	19507	39289	17279	17738	17629	5667	25896	68	39165	39485	27403	15401	39891	27560	39641	39418	5488	39606	17222	38897	20142	90	101	39149	39130	16130	0	100	32974	2	3	96	39759	98	39186	92	102	0	18278	18419
BAC-07-8231-1	19672	19517	19591	18155	38754	17633	18086	18170	19132	20718	38061	18389	6139	6128	17709	26667	13170	37866	38245	28010	17625	38764	28006	38381	38676	18262	38940	6468	37635	20784	18139	15897	37903	38403	6670	16891	18304	32197	17455	17899	17887	38606	18266	38938	18229	18320	18278	0	0
BAC-07-8232-1	19841	19680	19726	18298	38945	17800	18210	18295	19316	20836	38214	18559	6174	6160	17762	26722	13269	38047	38469	28227	17778	39062	28229	38675	38864	18389	39206	6520	37909	20877	18281	15896	38171	38698	6699	16936	18450	32254	17471	17941	18024	38904	18412	39207	18374	18465	18419	0	0
BAC-07-8236-2	17903	17578	17601	17186	37850	17469	17136	17230	17651	19327	37775	17429	2671	2661	16605	25992	12270	37554	37953	27504	17477	39118	27449	38149	38455	17122	38105	593	37852	20099	17150	14994	38142	38251	2	16001	17341	31801	16593	17047	16917	38984	17314	38152	17289	17353	17375	7133	7188
BAC-08-06208	17446	17163	17174	16701	37375	17091	16615	16737	17280	18951	37379	17062	2632	2623	16349	25476	11862	37178	37562	26938	17158	38702	27091	37724	38007	16607	37608	589	37430	19779	16645	14692	37705	37821	1	15631	16838	31460	16096	16531	16460	38570	16810	37435	16780	16845	16844	7067	7119
BAC-08-3872	19761	19166	19215	17305	39190	17277	17259	17293	18952	20233	37819	18208	4369	4342	17189	26010	12280	37692	38019	27434	17307	39087	27552	38234	38338	17493	39448	4827	37863	20408	17268	15126	38122	38377	5250	16189	17450	32042	16672	17145	17034	38980	17413	39143	17362	17475	17519	2636	2657
BAC-08-3873	15310	14533	14587	17007	39213	17263	16912	16992	13794	14319	38623	4313	17892	17829	16205	23714	11993	38444	38791	24947	17378	40227	25167	38955	39447	16379	39446	17265	39296	15544	17011	14917	39610	39036	16129	15858	17163	32735	16388	16836	16786	40078	17131	39051	17061	17192	17138	18938	19087
BAC-08-3875	20292	19797	19853	15280	40559	0	15289	15248	17477	20282	39615	17650	17819	17677	14527	25913	11189	39572	39774	28118	2	40685	28270	39946	40295	14798	40759	17139	39268	20079	15261	13519	39535	39807	16362	14416	15381	33723	14829	15175	14995	40630	15364	40646	15311	15404	15473	17703	17866
BAC-09-05065	13420	13135	13184	3	28073	10810	49	3	11211	13838	27837	12264	12328	12333	4006	18838	2	27752	27890	19423	10861	28470	19581	27896	28247	3990	28152	12158	27880	14434	3	3	27931	27760	11673	47	3	24838	48	50	4	28358	3	28063	3	4	50	12785	12807
BAC-09-05066	19385	18994	19085	3	38961	15094	95	4	15296	19289	39072	17127	17504	17466	5548	25787	2	38900	39193	27165	15159	39664	27364	39350	39246	5426	39162	17110	38661	19961	3	4	38854	38931	16008	90	3	32928	110	111	7	39526	4	38896	4	5	98	18132	18273
BAC-09-05067	20528	20046	20100	15331	40767	1	15328	15294	17415	20253	39521	17638	18020	17880	14794	25936	11210	39495	39678	28055	4	40531	28125	39809	40143	14826	40939	17394	39147	20067	15312	13612	39333	39752	16609	14500	15414	33787	14870	15210	15057	40480	15399	40603	15347	15438	15502	17924	18061
BAC-09-05069	10342	9834	9853	12047	27539	12474	12092	12027	9831	10186	27506	3196	12455	12416	11624	16795	8582	27542	27656	17714	12571	28697	17760	27773	27803	11581	27641	12067	28450	11127	12025	11087	28490	27845	11692	11687	12079	25836	11454	11842	12036	28646	12063	27367	12041	12104	12181	13279	13443
BAC-09-05070	15123	14394	14449	16958	39098	17175	16865	16939	13713	14300	38557	4307	17816	17764	16142	23688	11959	38380	38720	24892	17289	40154	25123	38883	39389	16330	39315	17214	39228	15528	16957	14877	39530	38965	16074	15824	17110	32707	16342	16792	16741	40001	17075	38957	17008	17140	17090	18872	19020
BAC-09-05071	25129	24566	24924	27386	42028	28062	27354	27454	24440	24374	41613	25428	28063	27998	26580	22155	19930	41381	41822	39	28132	42707	3	42073	42229	27028	42312	27342	41147	23018	27413	24005	41444	42143	25711	25529	27569	34785	26492	27149	26897	42551	27530	41906	27516	27597	27575	28217	28439
BAC-09-05072	24704	24183	24496	26968	41579	27607	26927	27006	24021	24050	41230	24972	27600	27538	26285	21859	19597	41026	41423	40	27713	42163	4	41567	41798	26592	41802	26958	40742	22756	26978	23864	40974	41724	25535	25335	27084	34722	26056	26684	26597	42012	27072	41421	27068	27101	27103	27810	28009
BAC-09-05624	19681	19233	19296	14954	39832	2	14946	14928	17022	19883	38976	17240	17380	17256	14335	25582	10906	38967	39063	27561	4	39824	27657	39129	39525	14481	39943	16795	38515	19787	14930	13381	38654	39100	16161	14224	15022	33524	14543	14866	14689	39756	15007	39837	14958	15046	15103	17406	17505
IDR1800013236-01-02	17782	17578	17600	17210	37771	17451	17054	17215	17577	19274	37748	17390	2632	2622	16599	25956	12284	37505	37934	27446	17471	39085	27432	38117	38422	17119	38026	592	37839	20051	17160	15012	38123	38158	2	15921	17343	31730	16495	16937	16944	38935	17312	38068	17275	17362	17281	7124	7179
IDR1900041093-01-02	25333	24686	25043	27461	42158	28121	27485	27527	24572	24477	41717	25535	28126	28055	26682	22196	19995	41524	41932	8	28194	42799	1	42177	42314	27114	42442	27371	41235	23064	27491	24077	41533	42283	25737	25649	27676	34872	26630	27279	26983	42657	27617	42053	27584	27698	27711	28265	28491
IDR1900041096-01-02	25074	24859	24917	26748	40531	26585	26704	26811	23860	24694	41779	24621	26859	26796	25730	177	19641	41562	42030	22729	26636	42132	22719	42179	42712	26619	40797	26360	41553	22503	26776	23550	41867	42207	24861	24931	26920	35762	25842	26396	26321	42042	26906	40783	26864	26956	26917	27299	27557
IDR1900059816-03-02	20470	19969	20031	15293	40724	1	15296	15269	17472	20276	39598	17644	18005	17865	14742	25885	11203	39543	39758	28090	4	40670	28287	39935	40282	14808	40936	17315	39261	20069	15280	13534	39543	39785	16482	14413	15398	33692	14833	15174	15010	40595	15384	40613	15330	15424	15474	17921	18081
IDR1900059821-03-02	20644	20143	20205	15400	40872	3	15420	15376	17524	20317	39634	17683	18129	17982	14852	26016	11283	39577	39797	28192	6	40710	28324	39975	40320	14918	41081	17428	39291	20104	15387	13632	39573	39849	16612	14544	15505	33801	14961	15307	15118	40667	15492	40741	15438	15531	15604	18021	18177
IDR2000247142-02-02	25219	24630	24954	27390	42093	28079	27349	27432	24513	24390	41662	25449	28063	27992	26578	22130	19913	41455	41870	9	28145	42742	4	42119	42267	27022	42362	27318	41161	23015	27410	24002	41455	42183	25663	25517	27580	34766	26493	27132	26928	42574	27533	41963	27493	27611	27573	28213	28440
IDR2000247143-02-02	18065	17810	17858	17600	38085	17783	17484	17567	17811	19549	38084	18028	2827	2805	16847	26099	12547	37830	38325	27682	17783	39622	27641	38528	38876	17397	38329	2480	38357	20398	17551	15267	38641	38619	2871	16286	17743	32172	16958	17397	17285	39427	17706	38371	17644	17764	17737	6140	6180
IDR2100014042-01-02	20429	19930	19990	15267	40727	6	15282	15242	17448	20254	39594	17625	18007	17862	14731	25908	11192	39541	39756	28068	9	40672	28258	39932	40244	14797	40931	17310	39246	20047	15257	13504	39531	39792	16494	14402	15375	33692	14816	15169	14987	40608	15359	40592	15306	15400	15460	17915	18078
IDR2100014042-02-02	18091	17785	17802	17761	37833	17603	17679	17784	18072	19388	37952	17669	2564	2548	16922	26122	12671	37724	38176	27736	17627	39120	27706	38379	38707	17475	38088	1401	37914	20306	17728	15455	38203	38508	1893	16497	17905	32252	17101	17585	17430	38951	17892	38162	17846	17932	17921	6946	7020
IDR2300003646-02-02	19884	19343	19441	1	39302	15338	100	4	15647	19447	39376	17164	17636	17566	5624	25889	0	39181	39526	27350	15390	39959	27575	39690	39564	5498	39508	17150	38945	20052	1	5	39190	39166	16020	102	1	32985	123	134	5	39856	5	39196	6	5	110	18243	18390
Supplemental Table 4f. SNP matrix for Ba4 reference grouping.
	Ba4_657	IDR1700029378-01-01	IDR1900051920-01-02	IDR2300054739-01-02
Ba4_657	0	27833	8166	14284
IDR1700029378-01-01	27833	0	28177	25782
IDR1900051920-01-02	8166	28177	0	14469
IDR2300054739-01-02	14284	25782	14469	0
Supplemental Table 4g. SNP matrix for BKT015925 reference grouping.
	BKT015925	IDR1800052927-02-03	IDR2000247143-01-02
BKT015925	0	77497	1077
IDR1800052927-02-03	77497	0	77360
IDR2000247143-01-02	1077	77360	0
Supplemental Table 4h. SNP matrix for Eklund grouping.
	Eklund	BAC-02-6145	IDR2200008948-01-02
Eklund	0	46911	25962
BAC-02-6145	46911	0	42254
IDR2200008948-01-02	25962	42254	0
Supplemental Table 4i. SNP matrix for Langeland reference grouping.
	Langeland	IDR1700047765-01-01
Langeland	0	42800
IDR1700047765-01-01	42800	0
Supplemental Table 4j. SNP matrix for Okra grouping.
	Okra	BAC-03-5016	BAC-04-7755	IDR1600005619-01-01	IDR1600006315-01-01	IDR2000008836-01-02
Okra	0	88	155	348	130	218
BAC-03-5016	88	0	75	217	46	132
BAC-04-7755	155	75	0	287	126	198
IDR1600005619-01-01	348	217	287	0	279	50
IDR1600006315-01-01	130	46	126	279	0	206
IDR2000008836-01-02	218	132	198	50	206	0
Supplemental Table 4k. SNP matrix for Osaka grouping.
	Osaka	BAC-02-6147	IDR1800051614-01-01	IDR2100017857-01-01
Osaka	0	59272	62503	69463
BAC-02-6147	59272	0	52853	57245
IDR1800051614-01-01	62503	52853	0	26616
IDR2100017857-01-01	69463	57245	26616	0
Supplemental Table 4l. SNP matrix for Sullivan grouping.
	Sullivan	IDR1300039013	IDR1800004716	IDR2300010039-01-02	IDR2300010391-01-01
Sullivan	0	98753	88259	109693	109593
IDR1300039013	98753	0	99731	52645	52617
IDR1800004716	88259	99731	0	97434	97387
IDR2300010039-01-02	109693	52645	97434	0	7
IDR2300010391-01-01	109593	52617	97387	7	0
[truncated: 23 more columns]

## Sheet: Supplemental Table 5
Supplemental Table 5. Bont genes clustered at 100% identity by cdhit-est. Cluster, groups with sequence membership; Nucleotide length, nucleotide length of bont gene; sequence, isolate name and gene; percent identity, percent identity at which the gene is clustered; *, representative sequence for each cluster/group.
Cluster	Nucleotide length, sequence, percent identity
Cluster 0
0	3891nt, 163_17650... *
1	3891nt, 215_17735... at +/100.00%
2	3891nt, 223_14305... at +/100.00%
3	3891nt, 216_14105... at +/100.00%
4	3891nt, IDR1100012612-04_17... at +/100.00%
5	3891nt, IDR1200015995_06825... at +/100.00%
6	3891nt, IDR16000023320101-W... at +/100.00%
7	3891nt, IDR1500009115_12735... at +/100.00%
8	3891nt, A159-89_10610... at +/100.00%
9	3891nt, 96_10035... at +/100.00%
10	3891nt, 226_12840... at +/100.00%
11	3891nt, 222_17210... at +/100.00%
12	3891nt, IDR1200010455_13515... at +/100.00%
13	3891nt, IDR2100082231-01-02... at +/100.00%
14	3891nt, A96_10080... at +/100.00%
15	3891nt, IDR1800046524-01-02... at +/100.00%
16	3891nt, 185_17040... at +/100.00%
17	3891nt, IDR16000023320101-C... at +/100.00%
18	3891nt, BAC-00-3246_12595... at +/100.00%
19	3891nt, 217_17625... at +/100.00%
20	3891nt, 175_17465... at +/100.00%
21	3891nt, 212_17880... at +/100.00%
22	3891nt, IDR1800025363-01-01... at +/100.00%
23	3891nt, IDR1700054812-01-01... at +/100.00%
24	3891nt, IDR1800025352-01-01... at +/100.00%
25	3891nt, IDR2200009464-01-01... at +/100.00%
26	3891nt, 210_16450... at +/100.00%
27	3891nt, 208_17850... at +/100.00%
28	3891nt, IDR1800026036-01-01... at +/100.00%
29	3891nt, IDR1800025363-01-02... at +/100.00%
30	3891nt, IDR1900041383-01-02... at +/100.00%
31	3891nt, IDR1800009267-01-01... at +/100.00%
32	3891nt, 4454-98_14725... at +/100.00%
33	3891nt, IDR1800025342-01-01... at +/100.00%
34	3891nt, 174_17280... at +/100.00%
35	3891nt, 221_12480... at +/100.00%
36	3891nt, 220_18280... at +/100.00%
37	3891nt, IDR1900059546-01-02... at +/100.00%
38	3891nt, IDR1200019441_17625... at +/100.00%
Cluster 1
0	3891nt, IDR2000276145-01-01... *
1	3891nt, IDR2000277026-01-05... at +/100.00%
Cluster 2
0	3891nt, IDR2100017857-01-01... *
1	3891nt, IDR2100019300-01-02... at +/100.00%
Cluster 3
0	3891nt, IDR2300054739-01-02... *
Cluster 4
0	3891nt, BAC-03-2095-2_17950... *
1	3891nt, BAC-03-2095-1_16965... at +/100.00%
Cluster 5
0	3891nt, 142_09860... *
1	3891nt, A219_13840... at +/100.00%
2	3891nt, IDR2200054929-01-02... at +/100.00%
3	3891nt, BAC-09-1005_04765... at +/100.00%
Cluster 6
0	3891nt, IDR2100035691-01-02... *
Cluster 7
0	3891nt, 211_31045... *
Cluster 8
0	3891nt, BAC-99-0489_06790... *
Cluster 9
0	3876nt, BDL-08-CLN-0045_087... *
1	3876nt, IDR1800005859-01-01... at +/100.00%
2	3876nt, BAC-07-3970_08790... at +/100.00%
3	3876nt, A745-86_08475... at +/100.00%
4	3876nt, IDR1300004470_15355... at +/100.00%
5	3876nt, IDR1700019950-01-01... at +/100.00%
6	3876nt, IDR1100026397_15635... at +/100.00%
7	3876nt, IDR1200019474_08625... at +/100.00%
8	3876nt, IDR2000148757-01-02... at +/100.00%
9	3876nt, IDR1800036547-01-02... at +/100.00%
10	3876nt, BAC-07-5854_16490... at +/100.00%
11	3876nt, A8-82_18165... at +/100.00%
12	3876nt, IDR2000211516-01-01... at +/100.00%
13	3876nt, IDR1700002517-01-01... at +/100.00%
14	3876nt, IDR2400043355_02631... at +/100.00%
15	3876nt, IDR2300025427-01-02... at +/100.00%
16	3876nt, IDR1400016815_04645... at +/100.00%
17	3876nt, IDR2400001368-01-01... at +/100.00%
18	3876nt, IDR1800010432-01-01... at +/100.00%
19	3876nt, IDR1600002476-Islt2... at +/100.00%
20	3876nt, IDR1800036547-01-01... at +/100.00%
21	3876nt, A79-82_12220... at +/100.00%
22	3876nt, IDR2000232059-01-02... at +/100.00%
23	3876nt, IDR1900052080-01-02... at +/100.00%
24	3876nt, IDR2100009356-01-02... at +/100.00%
25	3876nt, IDR1100012013_03210... at +/100.00%
26	3876nt, IDR1600002476-Islt1... at +/100.00%
27	3876nt, IDR2300017054-01-02... at +/100.00%
28	3876nt, BAC-07-7660_15980... at +/100.00%
29	3876nt, BAC-00-5100_14355... at +/100.00%
30	3876nt, IDR1400021026_04240... at +/100.00%
31	3876nt, IDR2000203485-01-02... at +/100.00%
32	3876nt, IDR1600002476-01-01... at +/100.00%
33	3876nt, IDR1800036547-01-03... at +/100.00%
34	3876nt, IDR2100019670-01-02... at +/100.00%
35	3876nt, IDR1300002170_14660... at +/100.00%
36	3876nt, A40-82_11365... at +/100.00%
37	3876nt, IDR2000013583-01-02... at +/100.00%
38	3876nt, A7-95_13350... at +/100.00%
39	3876nt, IDR1400039319_13895... at +/100.00%
40	3876nt, 97-32_02645... at +/100.00%
41	3876nt, IDR2000187876-01-01... at +/100.00%
42	3876nt, IDR1800045984-01-01... at +/100.00%
43	3876nt, IDR1200017942_15265... at +/100.00%
44	3876nt, IDR1200008991_19550... at +/100.00%
45	3876nt, IDR1200008265_18965... at +/100.00%
46	3876nt, BAC-10-12574_07785... at +/100.00%
47	3876nt, IDR2000276928-01-01... at +/100.00%
48	3876nt, IDR2400021982-01-02... at +/100.00%
49	3876nt, IDR1600002476-Islt3... at +/100.00%
50	3876nt, IDR2200014383-01-02... at +/100.00%
51	3876nt, IDR2300064422-01-01... at +/100.00%
52	3876nt, BAC-00-5297_14735... at +/100.00%
Cluster 10
0	3876nt, IDR1800052927-02-03... *
Cluster 11
0	3876nt,IDR1700047765-01-01... *
Cluster 12
0	3876nt, IDR1800051614-01-01... *
Cluster 13
0	3876nt, BAC-03-2095-1_16075... *
1	3876nt, BAC-03-2095-2_17060... at +/100.00%
2	3876nt, IDR1900051920-01-02... at +/100.00%
Cluster 14
0	3876nt, BAC-03-5016_14940... *
Cluster 15
0	3876nt, IDR1600005619-01-01... *
1	3876nt, IDR1600047630-01-01... at +/100.00%
Cluster 16
0	3876nt, IDR1600006315-01-01... *
1	3876nt, BAC-04-7755_12755... at +/100.00%
Cluster 17
0	3876nt, IDR2200008948-01-02... *
Cluster 18
0	3876nt, IDR1700025430-01-01... *
Cluster 19
0	3876nt, IDR2400002286-01-01... *
Cluster 20
0	3876nt, IDR2400021865-01-02... *
Cluster 21
0	3876nt, BAC-01-0032-4_10895... *
Cluster 22
0	3876nt, IDR1700029378-01-01... *
Cluster 23
0	3843nt, IDR1900051920-01-02... *
Cluster 24
0	3807nt, BAC-07-4010_00660... *
1	3807nt, BAC-07-4354_05730... at +/100.00%
2	3807nt, A126-93_14420... at +/100.00%
Cluster 25
0	3807nt, IDR2300010039-01-02... *
1	3807nt, IDR2300010391-01-01... at +/100.00%
Cluster 26
0	3807nt, IDR1300039013_00700... *
Cluster 27
0	3759nt, IDR2000247143-02-02... *
1	3759nt, BAC-05-8220_16705... at +/100.00%
2	3759nt, BAC-07-8232-1_06505... at +/100.00%
3	3759nt, BAC-07-8232-1_05885... at +/100.00%
4	3759nt, BAC-04-14853_11285... at +/100.00%
5	3759nt, BAC-02-3125_12530... at +/100.00%
6	3759nt, BAC-00-5795_00595... at +/100.00%
7	3759nt, BAC-02-3110_04555... at +/100.00%
8	3759nt, IDR1900041096-01-02... at +/100.00%
9	3759nt, 87-810_03355... at +/100.00%
10	3759nt, BAC-01-0248_05905... at +/100.00%
11	3759nt, IDR2100014042-02-02... at +/100.00%
12	3759nt, 87-818_03810... at +/100.00%
13	3759nt, BAC-02-3110_05175... at +/100.00%
14	3759nt, BAC-07-8231-1_16780... at +/100.00%
15	3759nt, BAC-07-8236-2_17455... at +/100.00%
16	3759nt, BAC-02-3329_17885... at +/100.00%
17	3759nt, IDR1800013236-01-02... at +/100.00%
18	3759nt, BAC-04-15232_16795... at +/100.00%
19	3759nt, BAC-01-3998_05430... at +/100.00%
Cluster 28
0	3759nt, BAC-04-14852_05065... *
1	3759nt, BAC-05-9295_01145... at +/100.00%
2	3759nt, BAC-06-9018_00290... at +/100.00%
3	3759nt, BAC-00-5786_00290... at +/100.00%
4	3759nt, BAC-06-9015_00290... at +/100.00%
5	3759nt, BAC-09-05070_18260... at +/100.00%
6	3759nt, BAC-09-05067_01395... at +/100.00%
7	3759nt, BAC-09-05069_11915... at +/100.00%
8	3759nt, BAC-09-05072_01125... at +/100.00%
9	3759nt, IDR1900059821-03-02... at +/100.00%
10	3759nt, BAC-05-9299_00290... at +/100.00%
11	3759nt, BAC-09-05071_01125... at +/100.00%
12	3759nt, IDR2100014042-01-02... at +/100.00%
13	3759nt, BAC-05-9292_01145... at +/100.00%
14	3759nt, IDR2000247142-02-02... at +/100.00%
15	3759nt, BAC-08-3872_18090... at +/100.00%
16	3759nt, BAC-08-3873_18015... at +/100.00%
17	3759nt, BAC-02-6430_09030... at +/100.00%
18	3759nt, BAC-00-5785_01980... at +/100.00%
19	3759nt, BAC-02-6438_17425... at +/100.00%
20	3759nt, IDR1900059816-03-02... at +/100.00%
21	3759nt, BAC-07-2644_00295... at +/100.00%
22	3759nt, BAC-08-06208_18245... at +/100.00%
23	3759nt, BAC-06-9017_00290... at +/100.00%
24	3759nt, BAC-02-6392_16870... at +/100.00%
25	3759nt, BAC-01-4078_01145... at +/100.00%
26	3759nt, BAC-09-05066_00285... at +/100.00%
27	3759nt, IDR2300003646-02-02... at +/100.00%
28	3759nt, BAC-06-9016_00700... at +/100.00%
29	3759nt, BAC-04-16058_00290... at +/100.00%
30	3759nt, BAC-01-0255_01145... at +/100.00%
31	3759nt, BAC-08-3875_18680... at +/100.00%
32	3759nt, IDR1900041093-01-02... at +/100.00%
33	3759nt, BAC-05-9294_00290... at +/100.00%
Cluster 29
0	3759nt, BAC-05-9287_12575... *
Cluster 30
0	3759nt, BAC-05-9293_09300... *
Cluster 31
0	810nt, IDR2100017857-01-01... *
Cluster 32
0	369nt, IDR2100035691-01-02... *
